# Supplementary material for: Worldwide Phylogenetic Distributions and Population Dynamics of the Genus Histoplasma
Source: PLoS Negl Trop Dis. 2016 Jun 1;10(6):e0004732. doi: 10.1371/journal.pntd.0004732 (PMC4889077; doi:10.1371/journal.pntd.0004732)
Supplement: S1 Table — (XLSX) [file pntd.0004732.s003.xlsx]

## Sheet: Sup Table 1
Table S1: List of Histoplasma strains used in the present work
Isolate	Other Names	Source	State/Country	Species	arf	H-anti	ole	tub	Reference
1001	NI	Human	Whashinton/USA	NAm1	JX443624.1	JX458483.1	JX458499.1	JX431893.1	Theodoro et al., 2014
1005	NI	Human	Whashington/USA	NAm2	JX443626.1	NI	NI	NI	Theodoro et al., 2014
1006	NI	Human	Indiana/USA	NAm2	JX443627.1	NI	JX458501.1	NI	Theodoro et al., 2014
1008	NI	Human	Indiana/USA	NAm2	JX443628.1	NI	JX458502.1	NI	Theodoro et al., 2014
1017	NI	Human	Indiana/USA	NAm2	NI	NI	NI	JX431895.1	Theodoro et al., 2014
2134	NI	Human	Texas/USA	LAmA2	JX443630.1	JX458485.1	JX458503.1	JX431896.1	Theodoro et al., 2014
2325	NI	Human	Indiana/USA	NAm2	NI	NI	JX458504.1	NI	Theodoro et al., 2014
2473	NI	Human	Alabama/USA	NAm2	NI	JX458496.1	NI	NI	Theodoro et al., 2014
2760	NI	Human	Alabama/USA	NAm2	JX443638.1	NI	NI	NI	Theodoro et al., 2014
2761	NI	Human	Alabama/USA	?	JX443639.1	JX458497.1	NI	NI	Theodoro et al., 2014
3356	NI	Human	Rio de Janeiro/Brazil	RJ	GU320879.1	GU320909.1	GU321033.1	GU321059.1	Muniz et al., 2010
3416	NI	Human	Rio de Janeiro/Brazil	RJ/RJ1	GU320880.1	GU320910.1	GU321023.1	GU321060.1	Muniz et al., 2010
3612	NI	Human	Rio de Janeiro/Brazil	RJ/RJ1	GU320881.1	GU320911.1	GU321024.1	GU321061.1	Muniz et al., 2010
3688	NI	Human	Rio de Janeiro/Brazil	RJ	GU320834.1	GU320929.1	GU321025.1	GU321062.1	Muniz et al., 2010
4334	NI	Human	Rio de Janeiro/Brazil	RJ	GU320835.1	GU320912.1	GU321026.1	GU321063.1	Muniz et al., 2010
4631	NI	Human	Rio de Janeiro/Brazil	RJ/RJ1	GU320836.1	GU320913.1	GU321027.1	GU321064.1	Muniz et al., 2010
6406	NI	Human	Rio de Janeiro/Brazil	RJ	GU320837.1	GU320914.1	GU321034.1	GU321065.1	Muniz et al., 2010
6503	NI	Human	Rio de Janeiro/Brazil	RJ/RJ2	GU320838.1	GU320930.1	GU321028.1	GU321066.1	Muniz et al., 2010
9291	NI	Human	Rio de Janeiro/Brazil	RJ/RJ1	GU320874.1	GU320891.1	GU321005.1	GU321055.1	Muniz et al., 2010
9414	NI	Human	Rio de Janeiro/Brazil	RJ	GU320873.1	GU320892.1	GU321004.1	GU321054.1	Muniz et al., 2010
84476	NI	Human	Rio de Janeiro/Brazil	BR2	GU320841.1	GU320890.1	GU321008.1	GU321084.1	Muniz et al., 2010
84502	NI	Human	Rio de Janeiro/Brazil	BR2	GU320840.1	GU320888.1	GU321006.1	GU321068.1	Muniz et al., 2010
84564	NI	Human	Rio de Janeiro/Brazil	BR2	GU320842.1	GU320889.1	GU321007.1	GU321085.1	Muniz et al., 2010
190CLC	NI	Human	RS/Brazil	LAmB	GU320877.1	GU320885.1	GU320987.1	GU321058.1	Muniz et al., 2010
157CS	NI	Human	RS/Brazil	LAmB/LAmB2	GU320875.1	GU320887.1	GU321009.1	GU321056.1	Muniz et al., 2010
177CS	NI	Human	RS/Brazil	LAmB/LAmB2	GU320884.1	GU320933.1	GU321037.1	GU321087.1	Muniz et al., 2010
187LCT	NI	Human	RS/Brazil	LAmB/LAmB2	GU320876.1	GU320886.1	GU321010.1	GU321057.1	Muniz et al., 2010
184PRS	NI	Human	RS/Brazil	LAmB/LAmB2	GU320883.1	GU320932.1	GU321011.1	GU321088.1	Muniz et al., 2010
385BG	NI	Human	MS/Brazil	?	GU320865.1	GU320903.1	GU320993.1	GU321043.1	Muniz et al., 2010
AC02	NI	Soil	RJ/Brazil	RJ	GU320858.1	GU320916.1	GU321013.1	GU321069.1	Muniz et al., 2010
AC05	NI	Soil	RJ/Brazil	RJ	GU320859.1	GU320917.1	GU321021.1	GU321070.1	Muniz et al., 2010
B670	NI	Human	RJ/Brazil	LAmB	GU320882.1	GU320935.1	GU321035.1	GU321086.1	Muniz et al., 2010
CA-2	B8855	Cat	California/USA	NAm1/Cat-associated clade	JX033957.1	JX033961.1	NI	JX033962.1	Balajee et al., 2013
CADAM	NI	Dog	RJ/Brazil	RJ/RJ1	GU320843.1	GU320918.1	GU321014.1	GU321071.1	Muniz et al., 2010
CAO4	NI	Dog	RJ/Brazil	RJ	GU320844.1	GU320919.1	GU321022.1	GU321072.1	Muniz et al., 2010
CO-1	NI	Cat	Colorado/USA	NAm1/Cat-associated clade	JX033948.1	JX033949.1	NI	JX033950.1	Balajee et al., 2013
CO-2	NI	Cat	Colorado/USA	NAm1/Cat-associated clade	JX033951.1	JX033952.1	NI	JX033953.1	Balajee et al., 2013
CO-3	NI	Cat	Colorado/USA	NAm1/Cat-associated clade	JX033957.1	JX033958.1	NI	JX033959.1	Balajee et al., 2013
EH-383IA	NI	Bat (Leptonycteris nivalis)	Morelos/Mexico	LAmA1	AF495619.1	NI	NI	NI	Taylor et al., 2005
EH-383PA	NI	Bat (Leptonycteris nivalis)	Morelos/Mexico	LAmA1	AF495623.1	NI	NI	NI	Taylor et al., 2005
EH-384IA	NI	Bat (Tadarida brasiliensis)	Oaxaca/Mexico	MBC1	AF495627.1	NI	NI	NI	Taylor et al., 2005
EH-384PA	NI	Bat (Tadarida brasiliensis)	Oaxaca/Mexico	MBC1	AF495631.1	NI	NI	NI	Taylor et al., 2005
EH-393A	NI	Bat (Leptonycteris curasoae)	Oaxaca/Mexico	LAmA1	AF495635.1	NI	NI	NI	Taylor et al., 2005
EH-408HA	NI	Bat (Leptonycteris nivalis)	Puebla/Mexico	LAmA1	AF495644.1	NI	NI	NI	Taylor et al., 2005
EH-408PA	NI	Bat (Leptonycteris nivalis)	Puebla/Mexico	LAmA1	AF495647.1	NI	NI	NI	Taylor et al., 2005
EP02	NI	Soil	Rio de Janeiro/Brazil	RJ	GU320878.1	GU320920.1	GU321015.1	GU321073.1	Muniz et al., 2010
ES55	NI	Human	Espirito Santo/Brazil	LAmB/LAmB2	GU320868.1	GU320900.1	GU320996.1	GU321046.1	Muniz et al., 2010
ES56	NI	Human	Espirito Santo/Brazil	LAmB/LAmB2	GU320869.1	GU320899.1	GU320997.1	GU321047.1	Muniz et al., 2010
ES60	NI	Human	Espirito Santo/Brazil	LAmB/LAmB2	GU320870.1	GU320898.1	GU320998.1	GU321048.1	Muniz et al., 2010
ES62	NI	Human	Espirito Santo/Brazil	BR3	GU320871.1	GU320897.1	GU320999.1	GU321049.1	Muniz et al., 2010
GO1820	NI	Human	Goias/Brazil	LAmB	GU320864.1	GU320904.1	GU320992.1	GU321042.1	Muniz et al., 2010
GO764	NI	Human	Goias/Brazil	LAmB	GU320863.1	GU320905.1	GU320991.1	GU321041.1	Muniz et al., 2010
H2	D14	Human	Georgia/USA	NAm2	Tree base #1063	Tree base #1063	Tree base #1063	Tree base #1063	Kasuga et al., 2003
H5	D20	Human	Indiana/USA	NAm2	Tree base #1063	Tree base #1063	Tree base #1063	Tree base #1063	Kasuga et al., 2003
H6	E14	Human	Indiana/USA	NAm2	Tree base #1063	Tree base #1063	Tree base #1063	Tree base #1063	Kasuga et al., 2003
H8	26032/1000	Human	Louisiana/USA	NAm2	Tree base #1063	Tree base #1063	Tree base #1063	Tree base #1063	Kasuga et al., 2003
H9	38904/Downs	Human	Missouri/USA	NAm1	Tree base #1063	Tree base #1063	Tree base #1063	Tree base #1063	Kasuga et al., 2003
H11	1003/848	Human	Missouri/USA	NAm2	Tree base #1063	Tree base #1063	Tree base #1063	Tree base #1063	Kasuga et al., 2003
H18	4745/1019/5-1MD	Human	Missouri/USA	NAm2	Tree base #1063	Tree base #1063	Tree base #1063	Tree base #1063	Kasuga et al., 2003
H59	2349/H-0057-I-10	Human	Bogota/Colombia	LAmB/LAmB1	Tree base #1063	Tree base #1063	Tree base #1063	Tree base #1063	Kasuga et al., 2003
H60	2350/H-0057-I-11	Human	Bogota/Colombia	LAmA1	Tree base #1063	Tree base #1063	Tree base #1063	Tree base #1063	Kasuga et al., 2003
H61	2351/H-0057-I-14	Human	Bogota/Colombia	LAmA1	Tree base #1063	Tree base #1063	Tree base #1063	Tree base #1063	Kasuga et al., 2003
H62	2352/H-0057-I-15	Human	Bogota/Colombia	LAmA1	Tree base #1063	Tree base #1063	Tree base #1063	Tree base #1063	Kasuga et al., 2003
H63	2353/H-0057-I-18	Human	Bogota/Colombia	LAmA1	Tree base #1063	Tree base #1063	Tree base #1063	Tree base #1063	Kasuga et al., 2003
H64	2354/H-0057-I-22	Human	Bogota/Colombia	?	Tree base #1063	Tree base #1063	Tree base #1063	Tree base #1063	Kasuga et al., 2003
H66	13594/2357/GH	Human	Medellin/Colombia	LAmB	Tree base #1063	Tree base #1063	Tree base #1063	Tree base #1063	Kasuga et al., 2003
H67	2358/30177/JE	Human	Medellin/Colombia	?	Tree base #1063	Tree base #1063	Tree base #1063	Tree base #1063	Kasuga et al., 2003
H68	2359/30318/CH	Human	Medellin/Colombia	LAmB/LAmB1	Tree base #1063	Tree base #1063	Tree base #1063	Tree base #1063	Kasuga et al., 2003
H69	2360/21402/JVM	Human	Medellin/Colombia	LAmB	Tree base #1063	Tree base #1063	Tree base #1063	Tree base #1063	Kasuga et al., 2003
H70	2363/30956/WS	Human	Medellin/Colombia	LAmB/LAmB1	Tree base #1063	Tree base #1063	Tree base #1063	Tree base #1063	Kasuga et al., 2003
H71	2364/21337/JJM	Human	Medellin/Colombia	LAmA2	Tree base #1063	Tree base #1063	Tree base #1063	Tree base #1063	Kasuga et al., 2003
H73	2355/H-0057-I-24	Human	Bogota/Colombia	LAmA2	Tree base #1063	Tree base #1063	Tree base #1063	Tree base #1063	Kasuga et al., 2003
H74	2362/26760/ GM	Human	Medellin/Colombia	LAmA2	Tree base #1063	Tree base #1063	Tree base #1063	Tree base #1063	Kasuga et al., 2003
H75	2365/14056/HC	Human	Medellin/Colombia	LAmB/LAmB1	Tree base #1063	Tree base #1063	Tree base #1063	Tree base #1063	Kasuga et al., 2003
H76	2367/T29302/GC	Human	Medellin/Colombia	LAmA2	Tree base #1063	Tree base #1063	Tree base #1063	Tree base #1063	Kasuga et al., 2003
H77	ATCC10886/2404	Brown Rat	Virginia/USA	NAm2	Tree base #1063	Tree base #1063	Tree base #1063	Tree base #1063	Kasuga et al., 2003
H79	ATCC11408/2428	Skunk	Georgia/USA	NAm1	Tree base #1063	Tree base #1063	Tree base #1063	Tree base #1063	Kasuga et al., 2003
H81	ATCC26028/26028 2431	Human	Panamá	Panama	Tree base #1063	Tree base #1063	Tree base #1063	Tree base #1063	Kasuga et al., 2003
H82	ATCC26029/2432	Human	Panamá	Panama	Tree base #1063	Tree base #1063	Tree base #1063	Tree base #1063	Kasuga et al., 2003
H83	ATCC26030/2433	Human	Panamá	Panama	Tree base #1063	Tree base #1063	Tree base #1063	Tree base #1063	Kasuga et al., 2003
H84	ATCC26320/2434	Opossum	Georgia/USA	NAm2	Tree base #1063	Tree base #1063	Tree base #1063	Tree base #1063	Kasuga et al., 2003
H85	ATCC28308/283082435/CDCB923	Soil	Argentina	LAmB/LAmB1	Tree base #1063	Tree base #1063	Tree base #1063	Tree base #1063	Kasuga et al., 2003
H86	32682/2436/SC74	Soil	S. Carolina/USA	NAm2	Tree base #1063	Tree base #1063	Tree base #1063	Tree base #1063	Kasuga et al., 2003
H87	ATCC24294/2437/8107A	Human	Guinea-Liberian Borde/Africa	Africa/AF1	Tree base #1063	Tree base #1063	Tree base #1063	Tree base #1063	Kasuga et al., 2003
H88	ATCC32281/2438/RV26821	Human	Belgium	Africa/AF3	Tree base #1063	Tree base #1063	Tree base #1063	Tree base #1063	Kasuga et al., 2003
H90	ATCC58332/2438/RV26821	Horse	Egypt/Africa	Eurasia	Tree base #1063	Tree base #1063	Tree base #1063	Tree base #1063	Kasuga et al., 2003
H91	ATCC24295/2444/8123	Human	Guinea-Liberian Border/Africa	H140 clade	Tree base #1063	Tree base #1063	Tree base #1063	Tree base #1063	Kasuga et al., 2003
H95	ATCC58333/2442/CDCB-3787	Horse	Egypt/Africa	Eurasia	Tree base #1063	Tree base #1063	Tree base #1063	Tree base #1063	Kasuga et al., 2003
H96	ATCC60358/2443/85-1610	Horse	India	Eurasia	Tree base #1063	Tree base #1063	Tree base #1063	Tree base #1063	Kasuga et al., 2003
H126	NI	Human	Missouri/USA	NAm1	Tree base #1063	Tree base #1063	Tree base #1063	Tree base #1063	Kasuga et al., 2003
H127	NI	Human	Missouri/USA	NAm1	Tree base #1063	Tree base #1063	Tree base #1063	Tree base #1063	Kasuga et al., 2003
H130	2767/15	Human	Alabama/USA	NAm2	Tree base #1063	Tree base #1063	Tree base #1063	Tree base #1063	Kasuga et al., 2003
H137	28536/Hd27	Human	Zaire/Africa	Africa/AF1	Tree base #1063	Tree base #1063	Tree base #1063	Tree base #1063	Kasuga et al., 2003
H138	22635/T-3-1	Soil	Arkansas/USA	NAm2	Tree base #1063	Tree base #1063	Tree base #1063	Tree base #1063	Kasuga et al., 2003
H139	22636/T-4-2	Soil	Arkansas/USA	NAm2	Tree base #1063	Tree base #1063	Tree base #1063	Tree base #1063	Kasuga et al., 2003
H140c	MK9500885	Owl monkey	Maryland/USA/Peru	H140 clade	Tree base #1063	Tree base #1063	Tree base #1063	Tree base #1063	Kasuga et al., 2003
H141	4710/CBS 207.55	Human	Indonesia	LAmA1/H141 clade	Tree base #1063	Tree base #1063	Tree base #1063	Tree base #1063	Kasuga et al., 2003
H142	4718/CBS 214.53	Human	England	Eurasia	Tree base #1063	Tree base #1063	Tree base #1063	Tree base #1063	Kasuga et al., 2003
H143	4719/CBS 287.54	Human	South Africa	Africa/AF3	Tree base #1063	Tree base #1063	Tree base #1063	Tree base #1063	Kasuga et al., 2003
H144	4720/CBS 381.65	Human	Netherlands	Netherlands	Tree base #1063	Tree base #1063	Tree base #1063	Tree base #1063	Kasuga et al., 2003
H145	4721/CBS 682.89	Human	Surinam	?	Tree base #1063	Tree base #1063	Tree base #1063	Tree base #1063	Kasuga et al., 2003
H146	4722/CBS 719.79	Human	Brazil	BR4	Tree base #1063	Tree base #1063	Tree base #1063	Tree base #1063	Kasuga et al., 2003
H147	4723/CBS 175.57	Human	Senegal	Africa/AF1	Tree base #1063	Tree base #1063	Tree base #1063	Tree base #1063	Kasuga et al., 2003
H148	4724/CBS 205.35	Horse	NI	Eurasia	Tree base #1063	Tree base #1063	Tree base #1063	Tree base #1063	Kasuga et al., 2003
H149	N.A.G.	Human	Sao Paulo/Brazil	BR1 (SP)	Tree base #1063	Tree base #1063	Tree base #1063	Tree base #1063	Kasuga et al., 2003
H150	C.S.	Human	Sao Paulo/Brazil	RJ	Tree base #1063	Tree base #1063	Tree base #1063	Tree base #1063	Kasuga et al., 2003
H151	M.A.C.S.	Human	Sao Paulo/Brazil	BR2	Tree base #1063	Tree base #1063	Tree base #1063	Tree base #1063	Kasuga et al., 2003
H152	W.S.A.	Human	Sao Paulo/Brazil	RJ	Tree base #1063	Tree base #1063	Tree base #1063	Tree base #1063	Kasuga et al., 2003
H153	G.M.L.	Human	Sao Paulo/Brazil	H153 ligneage	Tree base #1063	Tree base #1063	Tree base #1063	Tree base #1063	Kasuga et al., 2003
H154	P.L.F.	Human	Sao Paulo/Brazil	BR3	Tree base #1063	Tree base #1063	Tree base #1063	Tree base #1063	Kasuga et al., 2003
H155	I.A.F.	Human	Sao Paulo/Brazil	RJ	Tree base #1063	Tree base #1063	Tree base #1063	Tree base #1063	Kasuga et al., 2003
H156	S.P.G.	Human	Sao Paulo/Brazil	RJ	Tree base #1063	Tree base #1063	Tree base #1063	Tree base #1063	Kasuga et al., 2003
H157	12*6	Human	Adelaide/Australia	Australia	Tree base #1063	Tree base #1063	Tree base #1063	Tree base #1063	Kasuga et al., 2003
H158	12*12	soil + bat guano	Wee Jasper Cave/AU	Australia	Tree base #1063	Tree base #1063	Tree base #1063	Tree base #1063	Kasuga et al., 2003
H159	12*13	Human	Westmead/Australia	Australia	Tree base #1063	Tree base #1063	Tree base #1063	Tree base #1063	Kasuga et al., 2003
H160	12*17	Human	Brisbane/Australia	Australia	Tree base #1063	Tree base #1063	Tree base #1063	Tree base #1063	Kasuga et al., 2003
H161	12*20	Human	Penrith/Australia	Australia	Tree base #1063	Tree base #1063	Tree base #1063	Tree base #1063	Kasuga et al., 2003
H162	4725/Sali	Human	Argentina	LAmB/LAmB1	Tree base #1063	Tree base #1063	Tree base #1063	Tree base #1063	Kasuga et al., 2003
H163	4726/Carrillo	Human	Argentina	LAmB/LAmB1	Tree base #1063	Tree base #1063	Tree base #1063	Tree base #1063	Kasuga et al., 2003
H164	4727/130504	Human	Argentina	LAmB/LAmB1	Tree base #1063	Tree base #1063	Tree base #1063	Tree base #1063	Kasuga et al., 2003
H165	4728/125343	Human	Argentina	Australia	Tree base #1063	Tree base #1063	Tree base #1063	Tree base #1063	Kasuga et al., 2003
H166	4729/Fernandez	Human	Argentina	LAmB/LAmB1	Tree base #1063	Tree base #1063	Tree base #1063	Tree base #1063	Kasuga et al., 2003
H167	4730/135483	Human	Argentina	H167 ligneage	Tree base #1063	Tree base #1063	Tree base #1063	Tree base #1063	Kasuga et al., 2003
H168	4731/M. Almeida	Human	Argentina	LAmB/LAmB1	Tree base #1063	Tree base #1063	Tree base #1063	Tree base #1063	Kasuga et al., 2003
H169	4732/Villarroel	Human	Argentina	LAmB/LAmB1	Tree base #1063	Tree base #1063	Tree base #1063	Tree base #1063	Kasuga et al., 2003
H170	4733/Fontana	Human	Argentina	Australia	Tree base #1063	Tree base #1063	Tree base #1063	Tree base #1063	Kasuga et al., 2003
H171	4734/140147	Human	Argentina	LAmB/LAmB1	Tree base #1063	Tree base #1063	Tree base #1063	Tree base #1063	Kasuga et al., 2003
H172	4735/A. Gomez	Human	Argentina	LAmB/LAmB1	Tree base #1063	Tree base #1063	Tree base #1063	Tree base #1063	Kasuga et al., 2003
H173	ATCC32136/4736/CBS 176.57	Horse	NI	NAm2	Tree base #1063	Tree base #1063	Tree base #1063	Tree base #1063	Kasuga et al., 2003
H174	ATCC32138/4739/CBS 477.64	Horse	Poland	Eurasia	Tree base #1063	Tree base #1063	Tree base #1063	Tree base #1063	Kasuga et al., 2003
H175	ATCC32139/4740/CBS 478.64	Horse	Poland	Eurasia	Tree base #1063	Tree base #1063	Tree base #1063	Tree base #1063	Kasuga et al., 2003
H176	4741/CBS 243.69	Human	Netherlands	Netherlands	Tree base #1063	Tree base #1063	Tree base #1063	Tree base #1063	Kasuga et al., 2003
H177	4742/D16a	Human	Beijing/China	Eurasia	Tree base #1063	Tree base #1063	Tree base #1063	Tree base #1063	Kasuga et al., 2003
H178	4743/D16b	Human	Beijing/China	Eurasia	Tree base #1063	Tree base #1063	Tree base #1063	Tree base #1063	Kasuga et al., 2003
H179	ATCC10230/4744/C.W. Emmons 6510	Human	USA	NAm2	Tree base #1063	Tree base #1063	Tree base #1063	Tree base #1063	Kasuga et al., 2003
H181	4746/D16e	Human	Beijing/China	NAm2	Tree base #1063	Tree base #1063	Tree base #1063	Tree base #1063	Kasuga et al., 2003
H185c	2612	Owl monkey	Maryland/USA/Peru	H140 clade	Tree base #1063	Tree base #1063	Tree base #1063	Tree base #1063	Kasuga et al., 2003
H187	ATCC76543/4748/M236	bat cave	Nigeria	Africa/AF1	Tree base #1063	Tree base #1063	Tree base #1063	Tree base #1063	Kasuga et al., 2003
H188	ATCC11656 4749 CDC A-721	Soil	Panama	LAmA1/H141 clade	Tree base #1063	Tree base #1063	Tree base #1063	Tree base #1063	Kasuga et al., 2003
H189	ATCC28798/4750	NI	NI	Africa/AF1	Tree base #1063	Tree base #1063	Tree base #1063	Tree base #1063	Kasuga et al., 2003
H190	ATCC32140/4751/Mariat 848	NI	NI	Eurasia	Tree base #1063	Tree base #1063	Tree base #1063	Tree base #1063	Kasuga et al., 2003
H191	ATCC32141/4752/Mariat 92	NI	NI	Eurasia	Tree base #1063	Tree base #1063	Tree base #1063	Tree base #1063	Kasuga et al., 2003
H192	ATCC64799/4753/Thammayya ST2483	Human	India	Eurasia	Tree base #1063	Tree base #1063	Tree base #1063	Tree base #1063	Kasuga et al., 2003
H193	ATCC58334/4754/Sleim 2803	Horse	Egypt	Eurasia	Tree base #1063	Tree base #1063	Tree base #1063	Tree base #1063	Kasuga et al., 2003
H194	ATCC58335/4755/Sleim 2801	Horse	Egypt	Eurasia	Tree base #1063	Tree base #1063	Tree base #1063	Tree base #1063	Kasuga et al., 2003
H196	4757/78642	Human	Rio de Janeiro/Brazil	BR3	Tree base #1063	Tree base #1063	Tree base #1063	Tree base #1063	Kasuga et al., 2003
H197	4758/84392	Human	Rio de Janeiro/Brazil	Africa/AF1	Tree base #1063	Tree base #1063	Tree base #1063	Tree base #1063	Kasuga et al., 2003
H198	4759/84422	Human	Rio de Janeiro/Brazil	RJ	Tree base #1063	Tree base #1063	Tree base #1063	Tree base #1063	Kasuga et al., 2003
H199	4760/3237	Human	Rio de Janeiro/Brazil	RJ	Tree base #1063	Tree base #1063	Tree base #1063	Tree base #1063	Kasuga et al., 2003
H200	4761/RPS09	Soil	Rio de Janeiro/Brazil	RJ	Tree base #1063	Tree base #1063	Tree base #1063	Tree base #1063	Kasuga et al., 2003
H201	4762/RPS45	Soil	Rio de Janeiro/Brazil	RJ	Tree base #1063	Tree base #1063	Tree base #1063	Tree base #1063	Kasuga et al., 2003
H202	4763/RS36	Wild Rodent	Rio de Janeiro/Brazil	RJ	Tree base #1063	Tree base #1063	Tree base #1063	Tree base #1063	Kasuga et al., 2003
H203	4764/RS93	Metachirus opossum	Rio de Janeiro/Brazil	RJ	Tree base #1063	Tree base #1063	Tree base #1063	Tree base #1063	Kasuga et al., 2003
H204	ATCC66368/Randhawa VPCI/192	Human	India	Eurasia	Tree base #1063	Tree base #1063	Tree base #1063	Tree base #1063	Kasuga et al., 2003
H205	HP4/NIH 37-384-23	Human	Thailand	Eurasia	Tree base #1063	Tree base #1063	Tree base #1063	Tree base #1063	Kasuga et al., 2003
H206	HP9/NIH 36-332-61	Human	Thailand	Eurasia	Tree base #1063	Tree base #1063	Tree base #1063	Tree base #1063	Kasuga et al., 2003
H207	HP12/NIH 36-395-15	Human	Thailand	Eurasia	Tree base #1063	Tree base #1063	Tree base #1063	Tree base #1063	Kasuga et al., 2003
H208	HP16/NIH 37-1676-85	Human	Thailand	Eurasia	Tree base #1063	Tree base #1063	Tree base #1063	Tree base #1063	Kasuga et al., 2003
H209	HP18/NIH 37-466-131	Human	Thailand	Eurasia	Tree base #1063	Tree base #1063	Tree base #1063	Tree base #1063	Kasuga et al., 2003
H210	HP23/NIH 39-205-205	Human	Thailand	Eurasia	Tree base #1063	Tree base #1063	Tree base #1063	Tree base #1063	Kasuga et al., 2003
H211	HP13/NIH 36-502-23	Human	Thailand	LAmA1	Tree base #1063	Tree base #1063	Tree base #1063	Tree base #1063	Kasuga et al., 2003
H212	IFM 5418/848.63 IP	Horse	Algeria	Eurasia	Tree base #1063	Tree base #1063	Tree base #1063	Tree base #1063	Kasuga et al., 2003
EH46	4707	Human	Guerrero/Mexico	LAmA2	Tree base #1063	Tree base #1063	Tree base #1063	Tree base #1063	Kasuga et al., 2003
EH53	4708	Human	Hidalgo/Mexico	LAmA2	Tree base #1063	Tree base #1063	Tree base #1063	Tree base #1063	Kasuga et al., 2003
EH303	4667	Human	Guatemala	LAmA2	Tree base #1063	Tree base #1063	Tree base #1063	Tree base #1063	Kasuga et al., 2003
EH304	4668	Human	Guatemala	LAmA1	Tree base #1063	Tree base #1063	Tree base #1063	Tree base #1063	Kasuga et al., 2003
EH315	4669	bat (Mormoops megalophylla)	Guerrero/Mexico	MBC1	Tree base #1063	Tree base #1063	Tree base #1063	Tree base #1063	Kasuga et al., 2003
EH316	4670	Human	Guerrero/Mexico	LAmA2	Tree base #1063	Tree base #1063	Tree base #1063	Tree base #1063	Kasuga et al., 2003
EH317	4671	Human	Morelos/Mexico	?2	Tree base #1063	Tree base #1063	Tree base #1063	Tree base #1063	Kasuga et al., 2003
EH319	4688	Human	Mexico City/Mexico	LAmA1	Tree base #1063	Tree base #1063	Tree base #1063	Tree base #1063	Kasuga et al., 2003
EH325	4689	Human	Chiapas/Mexico	?2	Tree base #1063	Tree base #1063	Tree base #1063	Tree base #1063	Kasuga et al., 2003
EH332	4690	Human	Guatemala	LAmA1	Tree base #1063	Tree base #1063	Tree base #1063	Tree base #1063	Kasuga et al., 2003
EH333	4691	bird guano	Guatemala	LAmA2	Tree base #1063	Tree base #1063	Tree base #1063	Tree base #1063	Kasuga et al., 2003
EH359	4692	Human	Oaxaca/Mexico	LAmA1	Tree base #1063	Tree base #1063	Tree base #1063	Tree base #1063	Kasuga et al., 2003
EH362	4693	zanate excreta	Guatemala	LAmA2	Tree base #1063	Tree base #1063	Tree base #1063	Tree base #1063	Kasuga et al., 2003
EH363	4694	Human	Guatemala	LAmA2	Tree base #1063	Tree base #1063	Tree base #1063	Tree base #1063	Kasuga et al., 2003
EH364	4695	Human	Guatemala	LAmA2	Tree base #1063	Tree base #1063	Tree base #1063	Tree base #1063	Kasuga et al., 2003
EH372	4696	bat intestine (Artibeus hirsutus)	Morelos/Mexico	LAmA2	Tree base #1063	Tree base #1063	Tree base #1063	Tree base #1063	Kasuga et al., 2003
EH373	4697	bat lung (Artibeus hirsutus)	Morelos/Mexico	LAmA2	Tree base #1063	Tree base #1063	Tree base #1063	Tree base #1063	Kasuga et al., 2003
EH374	4698	bat spleen (Artibeus hirsutus)	Morelos/Mexico	LAmA1	Tree base #1063	Tree base #1063	Tree base #1063	Tree base #1063	Kasuga et al., 2003
EH375	NI	bat (Artibeus hirsutus)	Morelos/Mexico	LAmA1	AF495607.1	NI	NI	NI	Taylor et al., 2005
EH376	4699	bat lung (Artibeus hirsutus)	Morelos/Mexico	LAmA1	Tree base #1063	Tree base #1063	Tree base #1063	Tree base #1063	Kasuga et al., 2003
EH377	4700	bat lung (Artibeus hirsutus)	Morelos/Mexico	LAmA2	Tree base #1063	Tree base #1063	Tree base #1063	Tree base #1063	Kasuga et al., 2003
EH378	4701	bat lung (Artibeus hirsutus)	Morelos/Mexico	LAmA2	Tree base #1063	Tree base #1063	Tree base #1063	Tree base #1063	Kasuga et al., 2003
EH379	4702	Human	Mexico	LAmA1	Tree base #1063	Tree base #1063	Tree base #1063	Tree base #1063	Kasuga et al., 2003
EH391	4704	Bat liver (Leptonycteris nivalis)	Morelos/Mexico	LAmA1	Tree base #1063	Tree base #1063	Tree base #1063	Tree base #1063	Kasuga et al., 2003
EH394	4705	Bat (Leptonycteris curasoae)	Oaxaca/Mexico	LAmA1	Tree base #1063	Tree base #1063	Tree base #1063	Tree base #1063	Kasuga et al., 2003
Hond1	NI	Human	Honduras	Eurasia	NI	JQ218360.1	JQ218399.1	JQ218379.1	Galo et al., 2013
Hond2	NI	Human	Honduras	Eurasia	JQ218421.1	JQ218361.1	JQ218400.1	JQ218386.1	Galo et al., 2013
Hond3	NI	Human	Honduras	?2	JQ218422.1	JQ218362.1	JQ218401.1	JQ218393.1	Galo et al., 2013
Hond4	NI	Human	Honduras	LAmA1	JQ218423.1	JQ218363.1	JQ218402.1	JQ218380.1	Galo et al., 2013
Hond5	NI	Human	Honduras	LAmA1	JQ218424.1	JQ218364.1	JQ218403.1	JQ218387.1	Galo et al., 2013
Hond6	NI	Human	Honduras	LAmB	NI	NI	JQ218404.1	JQ218394.1	Galo et al., 2013
Hond7	NI	Human	Honduras	?2	JQ218425.1	NI	JQ218405.1	JQ218381.1	Galo et al., 2013
Hond8	NI	Human	Honduras	Eurasia	JQ218426.1	JQ218365.1	JQ218406.1	JQ218388.1	Galo et al., 2013
Hond9	NI	Human	Honduras	?2	JQ218427.1	JQ218366.1	JQ218407.1	JQ218395.1	Galo et al., 2013
Hond10	NI	Human	Honduras	?	JQ218428.1	JQ218367.1	JQ218408.1	JQ218382.1	Galo et al., 2013
Hond11	NI	Human	Honduras	?2	JQ218429.1	JQ218368.1	JQ218409.1	NI	Galo et al., 2013
Hond12	NI	Human	Honduras	Eurasia	JQ218430.1	JQ218369.1	JQ218410.1	JQ218389.1	Galo et al., 2013
Hond13	NI	Human	Honduras	?	JQ218431.1	JQ218370.1	JQ218411.1	JQ218396.1	Galo et al., 2013
Hond14	NI	Human	Honduras	Eurasia	JQ218432.1	JQ218371.1	JQ218412.1	NI	Galo et al., 2013
Hond15	NI	Human	Honduras	LAmA1	JQ218433.1	JQ218372.1	JQ218413.1	JQ218383.1	Galo et al., 2013
Hond16	NI	Human	Honduras	LAmA1	NI	JQ218373.1	JQ218414.1	JQ218390.1	Galo et al., 2013
Hond18	NI	Human	Honduras	?	NI	JQ218374.1	JQ218415.1	JQ218397.1	Galo et al., 2013
Hond19	NI	Human	Honduras	?	NI	NI	JQ218416.1	NI	Galo et al., 2013
Hond21	NI	Human	Honduras	LAmA1	NI	NI	JQ218417.1	JQ218384.1	Galo et al., 2013
Hond22	NI	Human	Honduras	LAmA1	JQ218434.1	JQ218375.1	NI	JQ218391.1	Galo et al., 2013
Hond23	NI	Human	Honduras	LAmA1	NI	JQ218376.1	JQ218418.1	JQ218398.1	Galo et al., 2013
Hond25	NI	Human	Honduras	Eurasia	JQ218435.1	JQ218377.1	JQ218419.1	JQ218385.1	Galo et al., 2013
Hond26	NI	Human	Honduras	LAmA1	JQ218436.1	JQ218378.1	JQ218420.1	JQ218392.1	Galo et al., 2013
DOWNS	NI	Human	USA	NAm1	NI	NI	X85963.1	NI	Gargano et al., 1995
HcZw01	NI	Human	Switzerland	Netherlands	JN975471.1	JN975472.1	JN975473.1	JN975474.1	Maurer et al., 2011
UMIP63861	NI	Human	Africa	Africa/AF1	NI	NI	FJ435634.1	NI	Pellaton et al., 2009
UMIP105272	NI	Human	Africa	Africa/AF2	NI	NI	FJ435635.1	NI	Pellaton et al., 2009
Patient	NI	Human	Africa	Africa/AF2	NI	NI	FJ435633.1	NI	Pellaton et al., 2009
TX-1	NI	Cat	Texas/USA	NAm1/Cat-associated clade	JX033963.1	JX033964.1	NI	JX033965.1	Balajee et al., 2013
Meles	NI	Badger (Meles meles)	Germany	Eurasia	JX093565.1	JX093566.1	NI	JX093567.1	Eisenberg et al., 2013
IGS19	NI	Soil	Rio de Janeiro/Brazil	RJ	GU320855.1	GU320895.1	GU321001.1	GU321051.1	Muniz et al., 2010
IGS4/5	NI	Soil	Rio de Janeiro/Brazil	RJ	GU320845.1	GU320922.1	GU321029.1	GU321074.1	Muniz et al., 2010
IT04	NI	Soil	Rio de Janeiro/Brazil	RJ	GU320846.1	GU321074.1	GU321020.1	GU321075.1	Muniz et al., 2010
JIEF	NI	Human	CE/Brazil	BR2	GU320862.1	GU320906.1	GU320990.1	GU321040.1	Muniz et al., 2010
MS53	NI	Human	MS/Brazil	LAmB/LAmB1	GU320847.1	GU320934.1	GU321036.1	GU321076.1	Muniz et al., 2010
RE5646	NI	Human	PE/Brazil	BR4	GU320860.1	GU320908.1	GU320988.1	GU321038.1	Muniz et al., 2010
RE9463	NI	Human	PE/Brazil	BR4	GU320861.1	GU320907.1	GU320989.1	GU321039.1	Muniz et al., 2010
RPS51	NI	Soil	Rio de Janeiro/Brazil	RJ/RJ2	GU320848.1	GU320924.1	GU321030.1	GU321077.1	Muniz et al., 2010
RPS86	NI	Soil	Rio de Janeiro/Brazil	RJ/RJ2	GU320856.1	GU320925.1	GU321031.1	GU321078.1	Muniz et al., 2010
RS01	NI	Rat	Rio de Janeiro/Brazil	RJ	GU320853.1	GU320921.1	GU321032.1	GU321080.1	Muniz et al., 2010
RS09	NI	Rat	Rio de Janeiro/Brazil	RJ	GU320854.1	GU320894.1	GU321002.1	GU321052.1	Muniz et al., 2010
SP2414	NI	Human	SP/Brazil	?	GU320867.1	GU320901.1	GU320995.1	GU321045.1	Muniz et al., 2010
SP49	NI	Human	SP/Brazil	BR1 (SP)	GU320866.1	GU320902.1	GU320994.1	GU321044.1	Muniz et al., 2010
t975_12	NI	Cat	Austria	NAm1	KC663641.1	KC663642.1	KC663643.1	KC663644.1	Klang et al., 2013
TI01	NI	Soil	Rio de Janeiro/Brazil	RJ/RJ3	GU320850.1	GU320926.1	GU321017.1	GU321081.1	Muniz et al., 2010
TI05	NI	Soil	Rio de Janeiro/Brazil	RJ/RJ3	GU320851.1	GU320927.1	GU321018.1	GU321082.1	Muniz et al., 2010
TI14	NI	Soil	Rio de Janeiro/Brazil	RJ/RJ3	GU320852.1	GU320928.1	GU321019.1	GU321083.1	Muniz et al., 2010

## Sheet: Plan3
	-1	1	1	1	3	2	1	1	8	4	14	12	12	3	16	19	3	3	1	5	2	3	7	3	3	4	1	4	3	4	6	4	1	2	1	3	7	10	2	3	6	5	1	2	4	3	1	1	1
H11_Missou	1	2	1	1	1	2	1	3	3	0	3	1	0	1	0	0	3	1	0	2	2	0	0	0	1	1	3	0	2	3	0	2	2	1	0	0	0	0	3	1	3	0	0	3	0	0	0	2	2
H130_Alaba	1	2	1	1	1	2	1	3	3	0	3	1	0	2	0	0	3	1	0	2	2	0	0	0	1	1	3	0	2	3	0	2	2	1	0	0	0	0	3	1	3	0	0	3	0	0	0	2	2
H137_Zaire	1	2	1	1	1	2	1	3	3	0	3	1	0	2	3	0	2	1	2	2	2	3	0	0	1	1	3	0	2	1	0	0	2	0	0	0	1	0	3	1	3	0	0	3	0	2	0	2	2
H138_Arkan	1	2	1	1	1	2	1	3	3	0	3	1	0	2	0	0	3	1	0	2	2	0	0	0	1	1	3	0	2	3	0	2	2	1	0	0	0	0	3	1	3	0	0	3	0	0	0	2	2
H140_Maryl	1	2	1	1	1	2	1	3	3	0	3	3	0	2	0	0	3	1	0	2	2	0	0	0	1	1	3	3	2	3	0	0	2	3	0	0	0	0	3	1	0	0	0	-9	0	2	0	2	2
H141_Maryl	1	2	1	1	1	2	1	3	3	0	3	1	0	2	0	0	2	1	0	2	2	3	0	0	1	2	3	0	2	1	0	0	2	0	0	0	0	0	3	1	3	0	-9	3	0	2	0	2	2
H142_Engla	1	2	1	1	1	2	1	3	3	0	3	1	0	2	0	0	2	1	0	2	2	3	0	0	1	2	3	0	2	1	0	0	2	0	0	0	0	0	3	1	3	0	-9	3	0	2	0	2	2
H143_South	1	2	1	1	1	2	1	3	3	0	3	1	0	2	0	0	2	1	0	2	2	3	0	0	1	1	3	0	2	1	0	0	2	0	0	0	0	0	3	1	3	0	0	3	0	2	0	2	2
H144_Nethe	1	2	1	1	1	2	1	3	3	0	3	1	0	2	0	0	2	1	3	2	2	3	0	0	1	1	3	0	2	1	0	0	2	0	0	3	0	0	3	1	3	0	0	3	0	2	0	2	2
H145_Surin	1	2	1	1	1	2	1	3	3	0	3	1	3	2	0	0	2	1	0	2	1	3	0	0	1	2	3	0	2	1	0	0	2	0	0	0	0	0	3	1	3	0	-9	3	0	2	0	2	2
H146_Brazi	1	2	1	1	1	2	1	3	3	0	3	1	3	2	0	0	2	1	0	2	2	3	0	0	1	2	3	0	2	1	0	0	2	0	3	0	0	0	3	1	3	0	-9	3	0	2	0	2	2
H147_Seneg	1	2	1	1	1	2	1	3	3	0	3	1	0	2	3	0	2	1	2	2	2	3	0	0	1	1	3	0	2	1	0	0	2	0	0	0	0	0	3	1	3	0	0	3	0	2	0	2	2
H149_SaoPa	1	2	1	1	1	2	1	3	3	0	3	1	3	2	0	0	2	1	0	2	2	3	0	0	1	2	3	0	2	1	0	0	2	0	0	0	0	0	3	1	3	-9	-9	3	0	2	0	2	2
H150_Sao_P	1	2	1	1	1	2	1	3	3	0	3	1	3	2	0	0	2	1	0	2	2	3	0	0	1	2	3	0	2	1	0	0	2	0	0	0	0	0	3	1	3	0	-9	3	3	2	0	2	2
H151_Sao	1	2	1	1	1	2	1	3	3	0	3	1	3	2	0	0	2	1	0	2	2	3	0	0	1	2	3	0	2	1	0	0	2	0	3	0	0	3	3	1	3	0	-9	3	0	2	0	2	2
H152_SaoPa	1	2	1	1	1	2	1	3	3	0	3	1	3	2	0	0	2	1	0	2	2	3	0	0	1	2	3	0	2	1	0	0	2	0	0	0	0	0	3	1	3	0	-9	3	0	2	0	2	2
H153_SaoPa	1	2	1	1	1	2	1	3	3	0	3	1	0	2	0	0	2	1	0	1	2	0	2	0	1	1	3	0	2	1	0	0	2	0	0	0	0	0	0	1	3	0	3	3	0	2	0	1	2
H154_SaoPa	1	2	1	1	1	2	1	3	3	0	3	1	3	2	0	0	2	1	0	2	2	3	0	0	1	2	3	0	2	1	0	0	2	0	0	0	0	0	3	1	3	0	-9	3	0	2	0	2	2
H155_SaoPa	1	2	1	1	1	2	1	3	3	0	3	1	3	2	0	0	2	1	0	2	2	3	0	0	1	2	3	0	2	1	0	0	2	0	0	0	0	0	3	1	3	0	-9	3	0	2	0	2	2
H156_SaoPa	1	2	1	1	1	2	1	3	3	0	3	1	3	2	0	0	2	1	0	2	2	3	0	0	1	2	3	0	2	1	0	0	2	0	0	0	0	0	3	1	3	0	-9	3	0	2	0	2	2
H157_Adela	1	2	1	1	1	2	1	3	3	0	3	1	0	2	0	0	2	1	0	2	2	3	0	0	1	1	3	0	2	1	0	0	2	0	0	3	0	0	3	1	3	0	0	3	0	2	0	2	2
H160_Brisb	1	2	1	1	1	2	1	3	3	0	3	1	0	2	0	0	2	1	0	2	2	3	0	0	1	1	3	0	2	1	0	0	2	0	0	3	0	0	3	1	3	0	0	3	0	2	0	2	2
H162_Argen	1	2	1	1	1	2	1	3	3	0	3	1	0	2	0	0	3	1	0	2	2	0	0	0	1	1	3	0	0	3	0	0	2	3	0	0	0	0	3	1	3	0	0	3	3	2	0	2	2
H163_Argen	1	2	1	1	1	2	1	3	3	0	3	1	0	2	0	0	3	1	0	2	2	0	0	0	1	1	3	0	0	3	0	0	2	3	0	0	0	0	3	1	3	0	0	3	3	2	0	2	2
H164_Argen	1	2	1	1	1	2	1	3	3	0	3	1	0	2	0	0	3	1	0	2	2	0	0	0	1	1	3	0	0	3	0	0	2	3	0	0	0	0	3	1	3	0	0	3	3	2	0	2	2
H167_Argen	1	2	1	1	1	2	1	3	3	0	3	1	0	2	0	0	3	2	0	2	2	0	0	0	1	1	3	3	2	3	0	0	2	3	0	0	0	0	3	1	3	0	0	3	0	2	0	2	2
H173_NI	1	2	1	1	1	2	1	3	3	0	3	1	0	2	0	0	3	1	0	2	2	0	0	0	1	1	3	0	2	1	0	2	2	1	0	0	0	0	3	1	3	0	0	3	0	0	0	2	2
H176_Nethe	1	2	1	1	1	2	1	3	3	0	3	1	0	2	0	0	2	1	3	2	2	3	0	0	1	1	3	0	2	1	0	0	2	0	0	3	0	0	3	1	3	0	0	3	0	2	0	2	2
H177_Beiji	1	2	1	1	1	2	1	3	3	0	3	1	0	2	0	0	2	1	0	2	2	3	0	0	1	2	3	0	2	1	0	0	2	0	0	0	0	0	3	1	3	0	-9	3	0	2	0	2	2
H178_Beiji	1	2	1	1	1	2	1	3	3	0	3	1	0	2	0	0	2	1	0	2	2	3	0	0	1	2	3	0	2	1	0	0	2	0	0	0	0	0	3	1	3	0	-9	3	0	2	0	2	2
H18_Missou	1	2	1	1	1	2	1	3	3	0	3	1	0	2	0	0	3	1	0	2	2	0	0	0	1	1	3	0	2	3	0	2	2	1	0	0	1	0	3	1	3	0	0	3	0	0	0	2	2
H189_NI	1	2	1	1	1	2	1	3	3	0	3	1	0	2	3	0	2	1	2	2	2	3	0	0	1	1	3	0	2	1	0	0	2	0	0	0	0	0	3	1	3	0	0	3	0	2	0	2	2
H192_India	1	2	1	1	1	2	1	3	3	0	3	1	0	2	0	0	2	1	0	2	2	3	0	0	1	2	3	0	2	1	0	0	2	0	0	0	0	0	3	1	3	0	-9	3	0	2	0	2	2
H196_Riode	1	2	1	1	1	2	1	3	3	0	3	1	3	2	0	0	2	1	0	2	2	3	0	0	1	2	3	0	2	1	0	0	1	0	0	0	0	0	3	1	3	0	-9	3	0	2	0	2	2
H198_Riode	1	2	1	1	1	2	1	3	3	0	3	1	3	2	0	0	2	1	0	2	2	3	0	0	1	2	3	0	2	1	0	0	2	0	0	0	0	0	3	1	3	0	-9	3	0	2	0	2	2
H199_Riode	1	2	1	1	1	2	1	3	3	0	3	1	0	2	0	0	3	1	0	2	-9	0	0	0	1	1	3	0	2	3	0	0	2	3	0	0	3	0	3	1	3	0	0	3	0	2	0	2	2
H2_Georgia	1	2	1	1	1	2	1	3	3	0	3	1	0	2	0	0	3	1	0	2	2	0	0	0	1	1	3	0	2	3	0	2	2	1	0	0	0	0	3	1	3	0	0	3	0	0	0	2	2
H200_Riode	1	2	1	1	1	2	1	3	3	0	3	1	3	2	0	0	2	1	3	2	2	3	0	0	1	2	0	0	2	1	0	0	2	0	0	0	0	0	3	1	3	0	-9	3	0	2	0	2	2
H204_India	1	2	1	1	1	2	1	3	3	0	3	1	0	2	0	0	2	1	0	2	2	3	0	0	1	2	3	0	2	1	0	0	2	0	0	0	0	0	3	1	3	0	-9	3	0	2	0	2	2
H208_Thail	1	2	1	1	1	2	1	3	3	0	3	1	0	2	0	0	2	1	0	2	2	3	0	0	1	2	3	0	2	1	0	0	2	0	0	0	0	0	3	1	3	0	-9	3	0	2	0	2	2
H210_Thail	1	2	1	1	1	2	1	3	3	0	3	1	0	2	0	0	2	1	0	2	2	3	0	0	1	2	3	0	2	1	0	0	2	0	0	0	0	0	3	1	3	0	-9	3	0	2	0	2	2
H211_Thail	1	2	1	1	1	2	1	3	3	0	3	1	0	2	0	0	2	1	0	2	3	3	0	0	1	2	3	0	2	1	0	0	2	0	0	0	0	0	3	1	3	0	-9	3	0	2	0	2	2
H212_Alger	1	2	1	1	1	2	1	3	3	0	3	1	0	2	0	0	2	1	0	2	2	3	0	0	1	2	3	0	2	1	0	0	2	0	0	0	0	0	3	1	3	0	-9	3	0	2	0	2	2
H5_Indiana	1	2	1	1	1	2	1	3	3	0	3	1	0	2	0	0	3	1	0	2	2	0	0	0	1	1	3	0	2	3	0	2	2	1	0	0	0	0	3	1	3	0	0	3	0	0	0	2	2
H59_Bogota	1	2	1	1	1	2	1	3	3	0	3	1	0	2	0	0	3	1	0	2	2	0	0	0	1	1	3	0	0	3	0	0	2	3	0	0	0	0	3	1	3	0	0	3	3	2	0	2	2
H60_Bogota	1	2	1	1	1	2	1	3	3	0	3	1	0	2	0	0	2	1	0	2	2	3	0	0	1	2	3	0	2	1	0	0	2	0	0	0	0	0	3	1	3	0	-9	3	0	2	0	2	2
H61_Bogota	1	2	1	1	1	2	1	3	3	0	3	1	0	2	0	0	2	1	0	2	2	3	0	0	1	2	3	0	2	1	0	0	2	0	0	0	0	0	3	1	3	0	-9	3	0	2	0	2	2
H62_Bogota	1	2	1	1	1	2	1	3	3	0	3	1	0	2	0	0	2	1	0	2	2	3	0	0	1	2	3	0	2	1	0	0	2	0	0	0	0	0	3	1	3	0	-9	3	0	2	0	2	2
H63_Bogota	1	2	1	1	1	2	1	3	3	0	3	1	0	2	0	0	2	1	0	2	2	3	0	0	1	2	3	0	2	1	0	0	2	0	0	0	0	0	3	1	3	0	-9	3	0	2	0	2	2
H64_Bogota	1	2	1	1	1	2	1	3	3	0	3	1	3	2	0	0	2	1	0	2	2	3	0	0	1	2	3	0	2	1	0	0	2	0	0	0	0	0	3	1	3	0	-9	3	0	2	0	2	2
H66_Medell	1	2	1	1	1	2	1	3	3	0	3	1	0	2	0	0	2	1	0	2	2	3	0	0	1	1	3	0	2	1	0	0	2	0	0	0	-9	0	3	-9	3	0	0	3	0	2	0	2	2
H67_Medell	1	2	1	1	1	2	1	3	3	0	3	1	3	2	0	0	2	1	0	2	2	3	0	3	1	2	3	0	2	1	0	0	2	0	0	0	0	0	3	1	3	0	-9	3	0	2	0	2	2
H68_Medell	1	2	1	1	1	2	1	3	3	0	3	1	0	2	0	0	3	1	0	2	2	0	0	0	1	1	3	0	0	3	0	0	2	3	0	0	0	0	3	1	3	0	0	3	3	2	0	2	2
H69_Medell	1	2	1	1	1	2	1	3	3	0	0	1	0	2	0	1	3	1	0	2	2	0	0	0	1	1	3	3	2	3	0	0	2	3	0	0	0	0	3	1	0	0	0	0	0	2	0	2	2
H71_Medell	1	2	1	1	1	2	1	3	3	0	3	1	0	2	0	0	2	1	0	2	2	3	0	0	1	2	3	0	2	1	0	0	2	0	0	0	0	0	3	1	3	0	-9	3	0	2	0	2	2
H73_Bogota	1	2	1	1	1	2	1	3	0	0	3	1	0	2	0	0	2	1	0	2	2	3	0	0	1	2	3	0	2	1	0	0	2	0	0	0	0	0	3	1	3	0	-9	3	0	2	0	2	2
H74_Medell	1	2	1	1	1	2	1	3	3	0	3	1	0	2	0	0	2	1	0	2	2	3	0	0	1	2	3	0	2	1	0	0	2	0	0	0	0	0	3	1	3	0	-9	3	0	2	0	2	2
H76_Medell	1	2	1	1	1	2	1	3	3	0	3	1	0	2	0	0	2	1	0	2	2	3	0	0	1	2	3	0	2	1	0	0	2	0	0	0	0	0	3	1	3	0	-9	3	0	2	0	2	2
H77_Virgin	1	2	1	1	1	2	1	3	3	0	3	1	0	2	0	0	3	1	0	2	2	0	0	0	1	1	3	0	2	3	0	2	2	1	0	0	0	0	3	1	3	0	0	3	0	0	0	2	2
H79_Georgi	1	2	1	1	1	2	1	3	3	0	3	1	0	2	0	0	3	2	0	2	2	0	0	0	1	1	3	3	2	3	0	0	2	3	0	0	0	0	3	1	3	0	0	3	0	2	0	2	2
H8_Louisia	1	2	1	1	1	2	1	3	3	0	3	1	0	2	0	0	3	1	0	2	2	0	0	0	1	1	3	0	2	3	0	2	2	1	0	0	1	0	3	1	3	0	0	3	0	0	0	2	2
H81_Panama	1	2	1	1	1	2	1	3	3	0	3	1	0	2	0	0	3	1	0	2	2	0	0	0	1	1	3	0	2	3	0	0	2	3	0	0	0	0	3	1	3	0	0	3	0	2	0	2	2
H84_Georgi	1	2	1	1	1	2	1	3	3	0	3	1	0	2	0	0	3	1	0	2	2	0	0	0	1	1	3	0	2	3	2	2	2	1	0	0	0	0	3	1	3	0	0	3	0	0	0	2	2
H85_Argent	1	2	1	1	1	2	1	3	3	0	3	1	0	2	0	0	3	1	0	2	2	0	0	0	1	1	3	0	0	3	0	0	2	3	0	0	0	0	3	1	3	0	0	3	3	2	0	2	2
H86_SCarol	1	2	1	1	1	2	1	3	3	0	3	1	0	2	0	0	3	1	0	2	0	0	0	0	1	1	3	0	2	3	0	2	2	1	0	0	0	0	3	1	3	0	0	3	0	0	0	2	2
H87_Guinea	1	2	1	1	1	2	1	3	3	0	3	1	0	2	3	0	2	1	2	2	2	3	0	0	1	1	3	0	2	1	0	0	2	0	0	0	0	0	3	1	3	0	0	3	0	2	0	2	2
H88_Belgiu	1	2	1	1	1	2	1	3	3	0	3	1	0	2	0	0	2	1	0	2	2	3	0	0	1	1	3	0	2	1	0	0	2	0	0	0	0	0	3	1	3	0	0	3	0	2	0	2	2
H9_Missour	1	2	1	1	1	2	1	3	3	0	3	1	0	2	0	0	3	2	0	2	2	0	0	0	1	1	3	3	2	3	0	0	2	3	0	0	0	0	3	1	3	0	0	3	0	2	0	2	2
H90_Egypt	1	2	1	1	1	2	1	3	3	0	3	1	0	2	0	0	2	1	0	2	2	3	0	0	1	2	3	0	2	1	0	0	2	0	0	0	0	0	3	1	3	0	-9	3	0	2	0	2	2
EH303_Guat	1	2	1	1	1	2	1	3	3	0	3	1	0	2	0	0	2	1	0	2	2	3	0	0	1	2	3	0	2	1	0	0	2	0	0	0	0	0	3	1	3	0	-9	3	0	2	0	2	2
EH304_Guat	1	2	1	1	1	2	1	3	3	0	3	1	0	2	0	0	2	1	0	2	2	3	0	0	1	2	3	0	2	1	0	0	2	0	0	0	0	0	3	1	3	0	-9	3	0	2	0	2	2
EH315_Guer	1	2	1	1	1	2	1	3	3	0	3	1	0	2	0	0	3	1	0	2	2	0	0	0	1	1	3	0	2	3	0	0	2	3	0	0	0	0	3	1	3	0	0	3	0	2	0	2	0
EH317_More	1	2	1	1	1	2	1	3	3	0	3	1	0	2	0	0	2	1	0	2	2	3	0	0	1	2	3	0	2	1	0	0	2	0	0	0	0	0	3	1	3	0	-9	3	0	2	0	2	2
EH319_Mexi	1	2	1	1	1	2	1	3	3	0	3	1	0	2	0	0	2	1	0	2	2	3	0	0	1	2	3	0	2	1	0	0	2	0	0	0	0	0	3	1	3	0	-9	3	0	2	0	2	2
EH325_Chia	1	2	1	1	1	2	1	3	3	0	3	1	0	2	0	0	2	1	0	2	2	3	0	0	1	2	3	0	2	1	0	0	2	0	0	0	0	0	3	1	3	0	-9	3	0	2	0	2	2
EH332_Guat	1	2	1	1	1	2	1	3	3	0	3	1	0	2	0	0	2	1	0	2	2	3	0	0	1	2	3	0	2	1	0	0	2	0	0	0	0	0	3	1	3	0	-9	3	0	2	0	2	2
EH359_Oaxa	1	2	1	1	1	2	1	3	3	0	3	1	0	2	0	0	2	1	0	2	2	3	0	0	1	2	3	0	2	1	0	0	2	0	0	0	0	0	3	2	3	0	-9	3	0	2	0	2	2
EH372_More	1	2	1	1	1	2	1	3	3	0	3	1	0	2	0	0	2	1	0	2	2	3	0	0	1	2	3	0	2	1	0	0	2	0	0	0	0	0	3	1	3	0	-9	3	0	2	0	2	2
EH376_More	1	2	1	1	1	2	1	3	3	0	3	1	0	2	0	0	2	1	0	2	2	3	0	0	1	2	3	0	2	1	0	0	2	0	0	0	0	0	3	1	3	0	-9	3	0	2	0	2	2
EH46_Guerr	1	2	1	1	1	2	1	3	3	0	3	1	0	2	0	0	2	1	0	2	2	3	0	0	1	2	3	0	2	1	0	0	2	0	0	0	0	0	3	2	3	0	-9	3	0	2	0	2	2
EH373A_Mor	1	2	1	1	1	2	1	2	3	0	3	1	0	2	0	0	2	1	0	2	2	3	0	0	1	2	3	0	2	1	0	0	2	0	0	0	0	0	3	1	3	0	-9	3	0	2	0	2	2
EH374A_Mor	1	2	1	1	1	2	1	3	3	0	3	1	0	2	0	0	2	1	0	2	2	3	0	0	1	2	3	0	2	1	0	0	2	0	0	0	0	0	3	1	3	0	-9	3	0	2	0	2	2
EH_377A_Mo	1	2	1	1	1	2	1	3	3	0	3	1	0	2	0	0	2	1	0	2	2	3	0	0	1	2	3	0	2	1	0	0	2	0	0	0	0	0	3	1	3	0	-9	3	0	2	0	2	2
EH_383IA_M	1	2	1	1	1	2	1	3	3	0	3	1	0	2	0	0	2	1	0	2	2	3	0	0	1	2	3	0	2	1	0	0	2	0	0	0	0	0	3	1	3	0	-9	3	0	2	0	2	2
EH_383PA_M	1	2	1	1	1	2	1	3	3	0	3	1	0	2	0	0	2	1	0	2	2	3	0	0	1	2	3	0	2	1	0	0	2	0	0	0	0	0	3	1	3	0	-9	3	0	2	0	2	2
EH384PA_Mo	1	2	1	1	1	2	1	3	3	0	3	1	0	2	0	0	3	1	0	2	2	0	0	0	1	1	3	0	2	3	0	0	2	3	0	0	0	0	3	1	3	0	0	3	0	2	0	2	0
EH384IA_Mo	1	2	1	1	1	2	1	3	3	0	3	1	0	2	0	0	3	1	0	2	2	0	0	0	1	1	3	0	2	3	0	0	2	3	0	0	0	0	3	1	3	0	0	3	0	2	0	2	0
EH393A_Oax	1	2	1	1	1	2	1	3	3	0	3	1	0	2	0	0	2	1	0	2	2	3	0	0	1	2	3	0	2	1	0	0	2	0	0	0	0	0	3	1	3	0	-9	3	0	2	0	2	2
EH408HA_Pu	1	2	1	1	1	2	1	3	3	0	3	1	0	2	0	0	2	1	0	2	2	3	0	0	1	2	3	0	2	1	0	0	2	0	0	0	0	0	3	1	3	0	-9	3	0	2	0	2	2
EH_408PA_x001F__	1	2	1	1	1	2	1	3	3	2	3	1	0	2	0	0	2	1	0	2	2	3	0	0	1	2	3	0	2	1	0	0	2	0	0	0	0	0	3	1	3	0	-9	3	0	2	0	2	2
EH_394PA_O	1	2	1	1	2	2	1	3	3	0	3	1	0	2	0	0	2	1	0	2	2	3	0	0	1	2	3	0	2	1	0	0	2	0	0	0	0	0	3	1	3	0	-9	3	0	2	0	2	2
EH375A_NI	1	2	1	1	1	2	1	3	3	0	3	1	0	2	0	0	2	1	0	2	2	3	0	0	1	2	3	0	2	1	0	0	2	0	0	0	0	0	3	1	3	0	-9	3	0	2	0	2	2
AC02_Riode	1	2	1	1	1	2	1	3	3	0	3	1	0	2	0	0	3	1	0	2	-9	0	0	0	1	1	3	0	2	3	0	0	2	3	0	0	3	0	3	1	3	0	0	3	0	2	0	2	2
AC05_Riode	1	2	1	1	1	2	1	3	3	0	3	1	0	2	0	0	3	1	0	2	-9	0	0	0	1	1	3	0	2	3	0	0	2	3	0	0	3	0	3	1	3	0	0	3	0	2	0	2	2
B670_Riode	1	2	1	1	1	2	1	3	3	0	3	1	0	2	0	0	3	1	0	2	-9	0	0	0	1	1	3	0	2	3	0	0	2	3	0	0	3	0	3	1	3	0	0	3	0	2	0	2	2
CADAM_Riod	1	0	1	3	1	2	1	3	3	0	3	1	3	2	0	0	2	1	0	2	2	3	0	0	0	2	3	0	2	1	0	0	2	0	0	0	0	0	3	1	3	0	-9	3	0	2	0	2	2
CAO4_Riode	1	2	1	1	1	2	1	3	3	0	3	1	3	2	0	0	2	1	0	2	2	3	0	0	1	2	3	0	2	1	0	0	2	0	0	0	0	0	3	1	3	3	-9	3	0	2	0	2	2
EP02_Riode	1	2	1	1	1	2	1	3	3	0	3	1	0	2	0	0	3	1	0	2	-9	0	0	0	1	1	3	0	2	3	0	0	2	3	0	0	3	0	3	1	3	0	0	3	0	2	0	2	2
IGS19_Riod	1	2	1	2	1	2	3	1	3	0	3	1	0	2	0	0	3	1	0	2	-9	0	0	0	1	1	3	0	2	3	0	0	2	3	0	0	3	0	3	1	3	0	0	3	0	2	0	2	2
IGS4_5_Rio	1	2	1	2	1	2	3	1	3	0	3	1	0	2	0	0	3	1	0	2	-9	0	0	0	1	1	3	0	2	3	0	0	2	3	0	0	3	0	3	1	3	0	0	3	0	2	0	2	2
IT04_Riode	1	2	1	2	1	2	3	1	3	0	3	1	3	2	0	0	2	1	3	2	-9	3	0	0	1	2	0	0	2	1	0	0	2	0	0	0	0	0	3	1	3	0	0	3	0	2	0	2	2
RPS51_Riod	1	2	1	1	1	2	1	3	3	0	3	1	0	2	0	0	3	1	0	2	2	0	0	0	1	1	3	0	0	2	0	0	2	3	0	0	0	0	3	1	3	0	0	3	3	2	0	2	2
RPS86_Riod	1	2	1	1	1	2	1	3	3	0	3	1	0	2	0	0	3	1	0	2	2	0	0	0	1	1	3	0	0	2	0	0	2	3	0	0	0	0	3	1	3	0	0	3	3	2	0	2	2
RS01_Riode	1	2	3	1	1	2	1	3	3	0	3	1	0	2	0	0	3	1	0	2	-9	0	0	0	1	1	3	0	2	3	0	0	2	3	0	0	3	0	3	1	3	0	0	3	0	2	0	2	2
RS09_Riode	1	2	3	1	1	2	1	3	3	0	3	1	0	2	0	0	3	1	0	2	-9	0	0	0	1	1	3	0	2	3	0	0	2	3	0	0	3	0	3	1	3	0	0	3	0	2	0	2	2
TI01_Riode	1	2	1	1	1	2	1	3	3	0	3	1	0	2	0	0	3	1	0	2	-9	0	0	0	1	1	3	0	2	3	0	0	2	3	0	0	3	0	3	1	3	0	0	3	0	2	0	2	2
TI05_Riode	1	2	1	1	1	2	1	3	3	0	3	1	0	2	0	0	3	1	0	2	-9	0	0	0	1	1	3	0	2	3	0	0	2	3	0	0	3	0	3	1	3	0	0	3	0	2	0	2	2
TI14_Riode	1	2	1	1	1	2	1	3	3	0	3	1	0	2	0	0	3	1	0	2	-9	0	0	0	1	1	3	0	2	3	0	0	2	3	0	0	3	0	3	1	3	0	0	3	0	2	0	2	2
3356_Riode	1	2	1	1	1	2	1	3	3	0	3	1	0	2	0	0	3	1	0	2	-9	0	0	0	1	1	3	0	2	3	0	0	2	3	0	0	3	0	3	1	3	0	0	3	0	2	0	2	2
3416_Riode	1	2	1	1	1	2	1	3	3	0	3	1	0	2	0	0	3	1	0	2	-9	0	0	0	1	1	3	0	2	3	0	0	2	3	0	0	3	0	3	1	3	0	0	3	0	2	0	2	2
3612_Riode	1	2	1	1	1	2	1	3	3	0	3	1	0	2	0	0	3	1	0	2	-9	0	0	0	1	1	3	0	2	3	0	0	2	3	0	0	3	0	3	1	3	0	0	3	0	2	0	2	2
3688_Riode	1	2	1	1	1	2	1	3	3	0	3	1	0	2	0	0	3	1	0	2	-9	0	0	0	1	1	3	0	2	3	0	0	2	3	0	0	3	0	3	1	3	0	0	3	0	2	0	2	2
4334_Riode	1	2	1	1	1	2	1	3	3	0	3	1	3	2	0	0	2	1	0	2	2	3	0	0	0	2	3	0	2	1	0	0	2	0	0	0	0	0	3	1	3	0	-9	3	0	2	0	2	2
4631_Riode	1	2	1	1	1	2	1	3	3	0	3	1	3	2	0	0	2	1	3	2	2	3	0	0	1	2	0	0	2	1	0	0	2	0	0	0	0	0	3	1	3	0	-9	3	0	2	0	2	2
6406_Riode	1	2	1	1	1	2	1	3	3	0	3	1	3	2	0	0	2	1	3	2	2	3	0	0	1	2	0	0	2	1	0	0	2	0	0	0	0	0	3	1	3	0	-9	3	0	2	0	2	2
6503_Riode	1	2	1	1	1	0	1	3	3	0	3	1	0	2	0	0	3	1	0	2	2	0	0	0	1	1	3	0	0	2	0	0	2	3	0	0	0	0	3	1	3	0	0	3	3	2	0	2	2
9291_Riode	1	2	1	1	1	2	1	3	3	0	3	1	0	2	0	0	3	1	0	2	-9	0	0	0	1	1	3	0	2	3	0	0	2	3	0	0	3	0	3	1	3	0	0	3	0	2	0	2	2
84476_Riod	1	2	3	1	1	2	1	3	3	0	3	1	3	2	0	0	2	1	0	2	2	3	0	0	1	2	3	0	2	1	0	0	2	0	0	0	0	0	3	1	3	0	-9	3	0	2	0	2	2
84502_Riod	1	2	3	1	1	2	1	3	3	0	3	1	3	2	0	0	2	1	0	2	2	3	0	0	1	2	3	0	2	1	0	0	2	0	0	0	0	0	3	1	3	0	-9	3	0	2	0	2	2
84564_Riod	1	2	3	1	1	2	1	3	3	0	3	1	3	2	0	0	2	1	0	2	2	3	0	0	1	2	3	0	2	1	0	0	2	0	0	0	0	0	3	1	3	0	-9	3	0	2	0	2	2
ES62_Espir	1	2	1	1	1	2	1	3	3	0	3	1	0	2	0	0	3	1	0	2	-9	0	0	0	1	1	3	0	2	3	0	0	2	3	0	0	3	0	3	1	3	0	0	3	0	2	0	2	2
JIEF_Ceara	1	2	1	1	1	2	1	3	3	0	3	1	0	2	0	0	3	1	0	2	-9	0	0	0	1	1	3	0	2	3	0	0	2	3	0	0	3	0	3	1	3	0	0	3	0	2	0	2	2
RE9463_Per	1	2	1	1	1	2	1	3	3	0	3	1	0	2	0	0	3	1	0	2	-9	0	0	0	1	1	3	0	2	3	0	0	2	3	0	0	3	0	3	1	3	0	0	3	0	2	0	2	2
RE5646_Per	1	2	1	1	1	2	1	3	3	0	3	1	0	2	0	0	3	1	0	2	-9	0	0	0	1	1	3	0	2	3	0	0	2	3	0	0	3	0	3	1	3	0	0	3	0	2	0	2	2
385BG_Mato	1	2	1	1	1	2	1	3	3	0	3	1	0	2	0	0	3	1	0	2	-9	0	0	0	1	1	3	0	2	3	0	0	2	3	0	0	3	0	3	1	3	0	0	3	0	2	0	2	2
SP2414_Sao	1	2	1	1	1	2	1	3	3	0	3	1	0	2	0	0	3	1	0	2	-9	0	0	0	1	1	3	0	2	3	0	0	2	3	0	0	3	0	3	1	3	0	0	3	0	2	0	2	2
SP49_SaoPa	1	2	1	1	1	2	1	3	3	0	3	1	0	2	0	0	3	1	0	2	-9	0	0	0	1	1	3	0	2	3	0	0	2	3	0	0	3	0	3	1	3	0	0	3	0	2	0	2	2
MS53_MatoG	1	2	1	1	1	2	1	3	3	0	3	1	0	2	0	0	3	1	0	2	2	0	0	0	1	1	3	0	0	2	0	0	2	3	0	0	0	0	3	1	3	0	0	3	3	2	0	2	2
9414_Riode	1	2	1	1	1	2	1	3	3	0	3	1	0	2	0	0	3	1	0	2	-9	0	0	0	1	1	3	0	2	3	0	0	2	3	0	0	3	0	3	1	3	0	0	3	0	2	0	2	2
ES60_Espir	1	2	1	1	1	2	1	3	3	0	3	1	0	2	0	0	3	1	0	2	-9	0	0	0	1	1	3	0	2	3	0	0	2	3	0	0	3	0	3	1	3	0	0	3	0	2	0	2	2
ES56_Espir	1	2	1	1	1	2	1	3	3	0	3	1	0	2	0	0	3	1	0	2	-9	0	0	0	1	1	3	0	2	3	0	0	2	3	0	0	3	0	3	1	3	0	0	3	0	2	0	2	2
ES55_Espir	1	2	1	1	1	2	1	3	3	0	3	1	0	2	0	0	3	1	0	2	-9	0	0	0	1	1	3	0	2	3	0	0	2	3	0	0	3	0	3	1	3	0	0	3	0	2	0	2	2
GO1820_Goi	1	2	1	1	1	2	1	3	3	0	3	1	0	2	0	0	3	1	0	2	-9	0	0	0	1	1	3	0	2	3	0	0	2	3	0	0	3	0	3	1	3	0	0	3	0	2	0	2	2
GO764_Goia	1	2	1	1	1	2	1	3	3	0	3	1	0	2	0	0	3	1	0	2	-9	0	0	0	1	1	3	0	2	3	0	0	2	3	0	0	3	0	3	1	3	0	0	3	0	2	0	2	2
157CS_RioG	1	2	1	1	1	2	1	3	3	0	3	1	0	2	0	0	3	1	0	2	-9	0	0	0	1	1	3	0	2	3	0	0	2	3	0	0	3	0	3	1	3	0	0	3	0	2	0	2	2
190CLC_Rio	1	2	1	1	1	2	1	3	3	0	3	1	0	2	0	0	3	1	0	2	-9	0	0	0	1	1	3	0	2	3	0	0	2	3	0	0	3	0	3	1	3	0	0	3	0	2	0	2	2
187LCT_Rio	1	2	1	1	1	2	1	3	3	0	3	1	0	2	0	0	3	1	0	2	-9	0	0	0	1	1	3	0	2	3	0	0	2	3	0	0	3	0	3	1	3	0	0	3	0	2	0	2	2
184PRS_Rio	1	2	1	1	1	2	1	3	3	0	3	1	0	2	0	0	3	1	0	2	-9	0	0	0	1	1	3	0	2	3	0	0	2	3	0	0	3	0	3	1	3	0	0	3	0	2	0	2	2
177CS_RioG	1	2	1	1	1	2	1	3	3	0	3	1	0	2	0	0	3	1	0	2	-9	0	0	0	1	1	3	0	2	3	0	0	2	3	0	0	3	0	3	1	3	0	0	3	0	2	0	2	2
1001_Washi	1	2	1	1	1	2	1	3	3	0	3	1	0	2	0	0	3	2	0	2	2	0	0	0	1	1	3	3	2	3	0	0	2	3	0	0	0	0	3	1	3	0	0	3	0	2	0	2	2
2134_Texas	1	2	1	1	1	2	1	3	3	0	3	1	0	2	0	0	2	1	0	2	2	3	0	0	1	2	3	0	2	1	0	0	2	0	0	0	0	0	3	1	3	0	-9	3	0	2	0	2	2
t975_12_Te	1	2	1	1	1	2	1	3	3	0	3	1	0	2	0	0	3	2	0	2	2	0	0	0	1	1	3	3	2	3	0	0	2	3	0	0	0	0	3	1	3	0	0	3	0	2	0	2	2
H6_Indiana	1	2	1	1	1	2	1	3	3	0	3	1	0	2	0	0	3	1	0	2	2	0	0	0	1	1	3	0	2	3	0	2	2	1	0	0	0	0	3	1	3	0	0	3	0	0	0	2	2
H70_Medell	1	2	1	1	1	2	1	3	3	0	3	1	0	2	0	0	3	1	0	2	2	0	0	0	1	1	3	0	0	3	0	0	2	3	0	0	0	0	3	1	3	0	0	3	3	2	0	2	2
H75_Medell	1	2	1	1	1	2	1	3	3	0	3	1	0	2	0	0	3	1	0	2	2	0	0	0	1	1	3	0	0	3	0	0	2	3	0	0	0	0	3	1	3	0	0	3	3	2	0	2	2
H82_Panama	1	2	1	1	1	2	1	3	3	0	3	1	0	2	0	0	3	1	0	2	2	0	0	0	1	1	3	0	2	3	0	0	2	3	0	0	0	0	3	1	3	0	0	3	0	2	0	2	2
H83_Panama	1	2	1	1	1	2	1	3	3	0	3	1	0	2	0	0	3	1	0	2	2	0	0	0	1	1	3	0	2	3	0	0	2	3	0	0	0	0	3	1	3	0	0	3	0	2	0	2	2
H91_Guinea	1	2	1	1	1	2	1	3	3	0	3	3	0	2	0	0	3	1	0	2	2	0	0	0	1	1	3	3	2	3	0	0	2	3	0	0	0	0	3	1	0	0	0	-9	0	2	0	2	2
H95_Egypt	1	2	1	1	1	2	1	3	3	0	3	1	0	2	0	0	2	1	0	2	2	3	0	0	1	2	3	0	2	1	0	0	2	0	0	0	0	0	3	1	3	0	-9	3	0	2	0	2	2
H96_India	1	2	1	1	1	2	1	3	3	0	3	1	0	2	0	0	2	1	0	2	2	3	0	0	1	2	3	0	2	1	0	0	2	0	0	0	0	0	3	1	3	0	-9	3	0	2	0	2	2
H126_Misso	1	2	1	1	1	2	1	3	3	0	3	1	0	2	0	0	3	2	0	2	2	0	0	0	1	1	3	3	2	3	0	0	2	3	0	0	0	0	3	1	3	0	0	3	0	2	0	2	2
H127_Misso	1	2	1	1	1	2	1	3	3	0	3	1	0	2	0	0	3	2	0	2	2	0	0	0	1	1	3	3	2	3	0	0	2	3	0	0	0	0	3	1	3	0	0	3	0	2	0	2	2
H139_Arkan	1	2	1	1	1	2	1	3	3	0	3	1	0	2	0	0	3	1	0	2	2	0	0	0	1	1	3	0	2	3	0	2	2	1	0	0	0	0	3	1	3	0	0	3	0	0	0	2	2
H148_NI	1	2	1	1	1	2	1	3	3	0	3	1	0	2	0	0	2	1	0	2	2	3	0	0	1	2	3	0	2	1	0	0	2	0	0	0	0	0	3	1	3	0	-9	3	0	2	0	2	2
H158_WeeJa	1	2	1	1	1	2	1	3	3	0	3	1	0	2	0	0	2	1	0	2	2	3	0	0	1	1	3	0	2	1	0	0	2	0	0	3	0	0	3	1	3	0	0	3	0	2	0	2	2
H159_Westm	1	2	1	1	1	2	1	3	3	0	3	1	0	2	0	0	2	1	0	2	2	3	0	0	1	1	3	0	2	1	0	0	2	0	0	3	0	0	3	1	3	0	0	3	0	2	0	2	2
H161_Penri	1	2	1	1	1	2	1	3	3	0	3	1	0	2	0	0	2	1	0	2	2	3	0	0	1	1	3	0	2	1	0	0	2	0	0	3	0	0	3	1	3	0	0	3	0	2	0	2	2
H165_Argen	1	2	1	1	1	2	1	3	3	0	3	1	0	2	0	0	2	1	0	2	2	3	0	0	1	1	3	0	2	1	0	0	2	0	0	3	0	0	3	1	3	0	0	3	0	2	0	2	2
H166_Argen	1	2	1	1	1	2	1	3	3	0	3	1	0	2	0	0	3	1	0	2	2	0	0	0	1	1	3	0	0	3	0	0	2	3	0	0	0	0	3	1	3	0	0	3	3	2	0	2	2
H168_Argen	1	2	1	1	1	2	1	3	3	0	3	1	0	2	0	0	3	1	0	2	2	0	0	0	1	1	3	0	0	3	0	0	2	3	0	0	0	0	3	1	3	0	0	3	3	2	0	2	2
H169_Argen	1	2	1	1	1	2	1	3	3	0	3	1	0	2	0	0	3	1	0	2	2	0	0	0	1	1	3	0	0	3	0	0	2	3	0	0	0	0	3	1	3	0	0	3	3	2	0	2	2
H170_Argen	1	2	1	1	1	2	1	3	3	0	3	1	0	2	0	0	2	1	0	2	2	3	0	0	1	1	3	0	2	1	0	0	2	0	0	3	0	0	3	1	3	0	0	3	0	2	0	2	2
H171_Argen	1	2	1	1	1	2	1	3	3	0	3	1	0	2	0	0	3	1	0	2	2	0	0	0	1	1	3	0	0	3	0	0	2	3	0	0	0	0	3	1	3	0	0	-9	3	2	0	2	2
H172_Argen	1	2	1	1	1	2	1	3	3	0	3	1	0	2	0	0	3	1	0	2	2	0	0	0	1	1	3	0	0	3	0	0	2	3	0	0	0	0	3	1	3	0	0	3	3	2	0	2	2
H174_Ploan	1	2	1	1	1	2	1	3	3	0	3	1	0	2	0	0	2	1	0	2	2	3	0	0	1	2	3	0	2	1	0	0	2	0	0	0	0	0	3	1	3	0	-9	3	0	2	0	2	2
H175_Polan	1	2	1	1	1	2	1	3	3	0	3	1	0	2	0	0	2	1	0	2	2	3	0	0	1	2	3	0	2	1	0	0	2	0	0	0	0	0	3	1	3	0	-9	3	0	2	0	2	2
H179_USA	1	2	1	1	1	2	1	3	3	0	3	1	0	2	0	0	3	1	0	2	2	0	0	0	1	1	3	0	2	3	0	2	2	1	0	0	0	0	3	1	3	0	0	3	0	0	0	2	2
H181_Beiji	1	2	1	1	1	2	1	3	3	0	3	1	0	2	0	0	3	1	0	2	2	0	0	0	1	1	3	0	2	3	0	2	2	1	0	0	0	0	3	1	3	0	0	3	0	0	0	2	2
H185_Maryl	1	2	1	1	1	2	1	3	3	0	3	3	0	2	0	0	3	1	0	2	2	0	0	0	1	1	3	3	2	3	0	0	2	3	0	0	0	0	3	1	0	0	0	-9	0	2	0	2	2
H187_Niger	1	2	1	1	1	2	1	3	3	0	3	1	0	2	3	0	2	1	2	2	2	3	0	0	1	1	3	0	2	1	0	0	2	0	0	0	0	0	3	1	3	0	0	3	0	2	0	2	2
H188_Panam	1	2	1	1	1	2	1	3	3	0	3	1	0	2	0	0	2	1	0	2	2	3	0	0	1	2	3	0	2	1	0	0	2	0	0	0	0	0	3	1	3	0	-9	3	0	2	0	2	2
H190_NI	1	2	1	1	1	2	1	3	3	0	3	1	0	2	0	0	2	1	0	2	2	3	0	0	1	2	3	0	2	1	0	0	2	0	0	0	0	0	3	1	3	0	-9	3	0	2	0	2	2
H191_NI	1	2	1	1	1	2	1	3	3	0	3	1	0	2	0	0	2	1	0	2	2	3	0	0	1	2	3	0	2	1	0	0	2	0	0	0	0	0	3	1	3	0	-9	3	0	2	0	2	2
H193_Egypt	1	2	1	1	1	2	1	3	3	0	3	1	0	2	0	0	2	1	0	2	2	3	0	0	1	2	3	0	2	1	0	0	2	0	0	0	0	0	3	1	3	0	-9	3	0	2	0	2	2
H194_Egypt	1	2	1	1	1	2	1	3	3	0	3	1	0	2	0	0	2	1	0	2	2	3	0	0	1	2	3	0	2	1	0	0	2	0	0	0	0	0	3	1	3	0	-9	3	0	2	0	2	2
H197_Riode	1	2	1	1	1	2	1	3	3	0	3	1	0	2	3	0	2	1	2	2	2	3	0	0	1	1	3	0	2	1	0	0	2	0	0	0	0	0	3	1	3	0	0	3	0	2	0	2	2
H201_Riode	1	2	1	1	1	2	1	3	3	0	3	1	0	2	0	0	3	1	0	2	-9	0	0	0	1	1	3	0	2	3	0	0	2	3	0	0	3	0	3	1	3	0	0	3	0	2	0	2	2
H202_Riode	1	2	1	1	1	2	1	3	3	0	3	1	0	2	0	0	3	1	0	2	-9	0	0	0	1	1	3	0	2	3	0	0	2	3	0	0	3	0	3	1	3	0	0	3	0	2	0	2	2
H203_Riode	1	2	1	1	1	2	1	3	3	0	3	1	0	2	0	0	3	1	0	2	-9	0	0	0	1	1	3	0	2	3	0	0	2	3	0	0	3	0	3	1	3	0	0	3	0	2	0	2	2
H205_Thail	1	2	1	1	1	2	1	3	3	0	3	1	0	2	0	0	2	1	0	2	2	3	0	0	1	2	3	0	2	1	0	0	2	0	0	0	0	0	3	1	3	0	-9	3	0	2	0	2	2
H206_Thail	1	2	1	1	1	2	1	3	3	0	3	1	0	2	0	0	2	1	0	2	2	3	0	0	1	2	3	0	2	1	0	0	2	0	0	0	0	0	3	1	3	0	-9	3	0	2	0	2	2
H207_Thail	1	2	1	1	1	2	1	3	3	0	3	1	0	2	0	0	2	1	0	2	2	3	0	0	1	2	3	0	2	1	0	0	2	0	0	0	0	0	3	1	3	0	-9	3	0	2	0	2	2
H209_Thail	1	2	1	1	1	2	1	3	3	0	3	1	0	2	0	0	2	1	0	2	2	3	0	0	1	2	3	0	2	1	0	0	2	0	0	0	0	0	3	1	3	0	-9	3	0	2	0	2	2
EH53_Hidal	1	2	1	1	1	2	1	3	3	0	3	1	0	2	0	0	2	1	0	2	2	3	0	0	1	2	3	0	2	1	0	0	2	0	0	0	0	0	3	2	3	0	-9	3	0	2	0	2	2
EH316_Guer	1	2	1	1	1	2	1	3	3	0	3	1	0	2	0	0	2	1	0	2	2	3	0	0	1	2	3	0	2	1	0	0	2	0	0	0	0	0	3	2	3	0	-9	3	0	2	0	2	2
EH333_Guat	1	2	1	1	1	2	1	3	3	0	3	1	0	2	0	0	2	1	0	2	2	3	0	0	1	2	3	0	2	1	0	0	2	0	0	0	0	0	3	1	3	0	-9	3	0	2	0	2	2
EH362_Guat	1	2	1	1	1	2	1	3	3	0	3	1	0	2	0	0	2	1	0	2	2	3	0	0	1	2	3	0	2	1	0	0	2	0	0	0	0	0	3	1	3	0	-9	3	0	2	0	2	2
EH363_Guat	1	2	1	1	1	2	1	3	3	0	3	1	0	2	0	0	2	1	0	2	2	3	0	0	1	2	3	0	2	1	0	0	2	0	0	0	0	0	3	1	3	0	-9	3	0	2	0	2	2
EH364_Guat	1	2	1	1	1	2	1	3	3	0	3	1	0	2	0	0	2	1	0	2	2	3	0	0	1	2	3	0	2	1	0	0	2	0	0	0	0	0	3	1	3	0	-9	3	0	2	0	2	2
EH378_More	1	2	1	1	1	2	1	3	3	0	3	1	0	2	0	0	2	1	0	2	2	3	0	0	1	2	3	0	2	1	0	0	2	0	0	0	0	0	3	1	3	0	-9	3	0	2	0	2	2
EH379_Mexi	1	2	1	1	1	2	1	3	3	0	3	1	0	2	0	0	2	1	0	2	2	3	0	0	1	2	3	0	2	1	0	0	2	0	0	0	0	0	3	1	3	0	-9	3	0	2	0	2	2
EH391_More	1	2	1	1	1	2	1	3	3	0	3	1	0	2	0	0	2	1	0	2	2	3	0	0	1	2	3	0	2	1	0	0	2	0	0	0	0	0	3	1	3	0	-9	3	0	2	0	2	2
Hond2_Hond	1	2	1	1	1	2	1	3	3	0	3	1	3	2	0	0	2	1	0	2	2	3	0	0	1	2	3	0	2	1	0	0	2	0	0	0	0	0	3	1	3	0	-9	3	0	2	0	2	2
Hond5_Hond	1	2	1	1	1	2	1	3	3	0	3	1	0	2	0	0	2	1	0	2	2	3	0	0	1	2	3	0	1	1	0	0	2	0	0	0	0	0	3	1	3	0	-9	3	0	2	2	2	2
Hond8_Hond	1	2	1	1	1	2	1	3	3	0	3	1	3	2	0	0	2	1	0	2	2	3	0	0	1	2	3	0	2	1	0	0	2	0	0	0	0	0	3	1	3	0	-9	3	0	2	2	2	2
Hond9_Hond	1	2	1	1	1	2	1	3	3	0	3	1	3	2	0	0	2	1	0	2	2	3	0	0	1	2	3	0	1	1	0	0	2	0	0	0	0	0	3	1	3	0	-9	3	0	2	0	2	2
Hond10_Hon	1	2	1	1	1	2	1	3	3	0	3	1	3	2	0	0	2	1	0	2	2	3	0	0	1	2	3	0	2	1	0	0	2	0	0	0	0	0	3	1	3	0	-9	3	0	2	0	2	2
Hond12_Hon	1	2	1	1	1	2	1	3	3	0	3	1	3	2	0	0	2	1	0	2	2	3	0	0	1	2	3	0	2	1	0	0	2	0	0	0	0	0	3	1	3	0	-9	3	0	2	0	2	2
Hond13_Hon	1	2	1	1	1	2	1	3	3	0	3	1	3	2	0	0	2	1	0	2	2	3	0	0	1	2	3	0	2	1	0	0	2	0	0	0	0	0	3	1	3	0	-9	3	0	2	0	2	2
Hond15_Hon	1	2	1	1	1	2	1	3	3	0	3	1	0	3	0	0	2	1	0	2	2	3	0	0	1	2	3	0	1	1	0	0	2	0	0	0	0	0	3	1	3	0	-9	3	0	2	0	2	2
Hond25_Hon	1	2	1	1	1	2	1	3	3	0	3	1	3	2	0	0	2	1	0	2	2	3	0	0	1	2	3	0	2	1	0	0	2	0	0	0	0	0	3	1	3	0	-9	3	0	2	0	2	2
Hond26_Hon	1	1	1	1	1	2	1	3	3	2	3	1	0	2	0	0	2	1	0	2	2	3	0	0	1	2	3	0	1	1	0	0	2	0	0	0	0	0	3	1	3	0	-9	3	0	2	0	2	2
[truncated: 280 more columns]
