# Supplementary material for: Worldwide Phylogenetic Distributions and Population Dynamics of the Genus Histoplasma
Source: PLoS Negl Trop Dis. 2016 Jun 1;10(6):e0004732. doi: 10.1371/journal.pntd.0004732 (PMC4889077; doi:10.1371/journal.pntd.0004732)
Supplement: S2 Table — (XLS) [file pntd.0004732.s004.xls]

## Sheet: FST Histoplasma
Table S2. Paired wised ΦST estimation for the main Histoplasma populations
	Panama	Africa	MBC1	Nam2	LAmB	H140	Unkown1	BR1SP	Unkown2	LAmA1	LAmA2	RJ	BR3	BR4	Eurasia	BR2	Australia	Holand	Nam1
Panama	0	0.7642	0.84286	0.94275	0.58174	1	0.71687	0.83981	0.89474	0.7959	0.89045	0.77814	0.73034	0.72165	0.86173	0.80448	0.99476	0.99352	0.96134
Africa	0.7642	0	0.76234	0.90772	0.6639	0.83943	0.74741	0.7499	0.80681	0.78529	0.8503	0.81046	0.72359	0.74927	0.83911	0.77969	0.90155	0.86959	0.89243
MBC1	0.84286	0.76234	0	0.90787	0.5979	0.89216	0.69138	0.70796	0.81301	0.78528	0.87032	0.77872	0.66019	0.65663	0.84963	0.75544	0.95566	0.90181	0.91082
Nam2	0.94275	0.90772	0.90787	0	0.79276	0.95716	0.88483	0.92981	0.94226	0.88939	0.93329	0.87796	0.91063	0.90816	0.91932	0.91497	0.96868	0.96206	0.95387
LAmB	0.58174	0.6639	0.5979	0.79276	0	0.58444	0.64766	0.51286	0.66912	0.67646	0.70962	0.69057	0.53346	0.58989	0.7217	0.63931	0.76797	0.77446	0.75532
H140	1	0.83943	0.89216	0.95716	0.58444	0	0.65779	0.87308	0.90244	0.81399	0.89957	0.80106	0.7551	0.76316	0.87446	0.82129	0.99553	0.99439	0.96462
Unkown1	0.71687	0.74741	0.69138	0.88483	0.64766	0.65779	0	0.45161	0.59371	0.64123	0.64792	0.64604	0.37836	0.48709	0.6335	0.60466	0.85234	0.79053	0.8429
BR1SP	0.83981	0.7499	0.70796	0.92981	0.51286	0.87308	0.45161	0	0.6087	0.5236	0.72204	0.60247	0.25	0.32536	0.67089	0.42741	0.95646	0.88679	0.91811
Unkown2	0.89474	0.80681	0.81301	0.94226	0.66912	0.90244	0.59371	0.6087	0	0.67452	0.80478	0.75077	0.5748	0.6262	0.76401	0.66778	0.95161	0.90377	0.93125
LAmA1	0.7959	0.78529	0.78528	0.88939	0.67646	0.81399	0.64123	0.5236	0.67452	0	0.45505	0.65701	0.5143	0.675	0.58032	0.64175	0.87191	0.87068	0.87996
LAmA2	0.89045	0.8503	0.87032	0.93329	0.70962	0.89957	0.64792	0.72204	0.80478	0.45505	0	0.63504	0.51575	0.71382	0.54396	0.75703	0.93317	0.92817	0.93121
RJ	0.77814	0.81046	0.77872	0.87796	0.69057	0.80106	0.64604	0.60247	0.75077	0.65701	0.63504	0	0.35984	0.60904	0.66345	0.71349	0.8701	0.86838	0.86485
BR3	0.73034	0.72359	0.66019	0.91063	0.53346	0.7551	0.37836	0.25	0.5748	0.5143	0.51575	0.35984	0	0.26794	0.52058	0.51663	0.90262	0.80588	0.87657
BR4	0.72165	0.74927	0.65663	0.90816	0.58989	0.76316	0.48709	0.32536	0.6262	0.675	0.71382	0.60904	0.26794	0	0.69115	0.48029	0.90507	0.80249	0.86357
Eurasia	0.86173	0.83911	0.84963	0.91932	0.7217	0.87446	0.6335	0.67089	0.76401	0.58032	0.54396	0.66345	0.52058	0.69115	0	0.73407	0.91265	0.91221	0.91574
BR2	0.80448	0.77969	0.75544	0.91497	0.63931	0.82129	0.60466	0.42741	0.66778	0.64175	0.75703	0.71349	0.51663	0.48029	0.73407	0	0.90482	0.85251	0.88874
Australia	0.99476	0.90155	0.95566	0.96868	0.76797	0.99553	0.85234	0.95646	0.95161	0.87191	0.93317	0.8701	0.90262	0.90507	0.91265	0.90482	0	0.99037	0.98015
Holand	0.99352	0.86959	0.90181	0.96206	0.77446	0.99439	0.79053	0.88679	0.90377	0.87068	0.92817	0.86838	0.80588	0.80249	0.91221	0.85251	0.99037	0	0.96826
Nam1	0.96134	0.89243	0.91082	0.95387	0.75532	0.96462	0.8429	0.91811	0.93125	0.87996	0.93121	0.86485	0.87657	0.86357	0.91574	0.88874	0.98015	0.96826	0
	0-0.05: little genetic differentiation
	0.05-0.15: moderate genetic differentiation
	0.15-0.25: great genetic differentiation
	> 0.25: very great genetic differentiation (isolation)
