# Supplementary material for: Worldwide Phylogenetic Distributions and Population Dynamics of the Genus Histoplasma
Source: PLoS Negl Trop Dis. 2016 Jun 1;10(6):e0004732. doi: 10.1371/journal.pntd.0004732 (PMC4889077; doi:10.1371/journal.pntd.0004732)
Supplement: S3 Table — (XLSX) [file pntd.0004732.s005.xlsx]

## Sheet: Sheet1
Table S3: Neutrality tests within Histoplasma populations
Tajima's D test		NAm1	NAm2	Holand	Africa	Eurasia	Australia	Panama	H140	BAC1	LAmB	LAmA1	LAmA2	RJ	BR1(SP)	BR2	BR3	BR4	?1	?2
	Statistics											s
	Sample size	6	15	2	8	26	7	3	3	3	27	25	17	32	2	5	3	3	7	3
	S	3	11	1	22	21	1	0	0	9	50	41	21	48	10	16	23	16	26	8
	Pi	2.66667	2.60952	1.00000	9.17857	4.87385	0.28571	0.00000	0.00000	8.00000	15.36752	7.25333	4.19118	8.70968	11.00000	10.60000	16.00000	18.00000	15.61905	8.66667
	Tajima's D	-1.23311	-1.79268	0.00000	0.16349	-1.12098	-1.00623	0.00000	0.00000	0.00000	-1.51512	-2.18568	-1.74401	-1.30652	0.00000	-1.03096	0.00000	0.00000	-0.42941	0.00000
	p-value	0.096	0.022	1.000	0.568	0.119	0.233	1.00000	1.00000	0.728	0.05	0.003	0.027	0.076	1.00000	0.169	0.701	0.705	0.359	0.169
Fu's FS test	No. of alleles(unchecked)	3	11	2	5	10	2	1	1	3	16	22	10	22	2	3	3	2	7	3
	Theta pi	2.66667	2.60952	1.00000	9.17857	4.87385	0.28571	0.00000	0.00000	8.00000	15.36752	7.25333	4.19118	8.70968	11.00000	10.60000	16.00000	18.00000	15.61905	8.66667
	Exp. no. of alleles	3.51712	5.43899	1.50000	5.99237	9.43492	1.60035	0.00000	0.00000	2.68889	5.94128	11.22158	7.21234	13.83274	1.91667	4.26050	2.83007	2.84737	5.94128	2.70905
	FS	1.57399	-6.50886	0.00000	2.17863	-0.088377	-0.09474	0.00000	0.00000	0.90079	-0.82592	-13.08523	-2.13715	-6.51844	2.39790	3.93935	1.63315	5.24175	-0.82592	0.98676
	FS p-value	0.792	0.001	0.269	0.853	0.525	0.249	N.A.	N.A.	0.436	0.586	0.001	0.138	0.031	0.582	0.945	0.524	0.971	0.196	0.42400
