# Supplementary material for: Worldwide Phylogenetic Distributions and Population Dynamics of the Genus Histoplasma
Source: PLoS Negl Trop Dis. 2016 Jun 1;10(6):e0004732. doi: 10.1371/journal.pntd.0004732 (PMC4889077; doi:10.1371/journal.pntd.0004732)
Supplement: S4 Table — (XLS) [file pntd.0004732.s006.xls]

## Sheet: Sheet1
Table S4: Mixture results of BAPS population clusterization of Histoplasma
Name	Pop
t975_12_Texas_USA_Austria	1
H167_Argentina	1
1001_Washington_USA	1
H126_Missouri_USA	1
H127_Missouri_USA	1
H79_Georgia_USA	1
H9_Missouri_USA	1
3688_RiodeJaneiro_Brazil	2.1
3356_RiodeJaneiro_Brazil	2.1
3416_RiodeJaneiro_Brazil	2.1
3612_RiodeJaneiro_Brazil	2.1
9291_RiodeJaneiro_Brazil	2.1
9414_RiodeJaneiro_Brazil	2.1
AC02_RiodeJaneiro_Brazil	2.1
AC05_RiodeJaneiro_Brazil	2.1
IGS19_RiodeJaneiro_Brazil	2.1
IGS4_5_RiodeJaneiro_Brazil	2.1
RS01_RiodeJaneiro_Brazil	2.1
RS09_RiodeJaneiro_Brazil	2.1
TI01_RiodeJaneiro_Brazil	2.1
TI05_RiodeJaneiro_Brazil	2.1
TI14_RiodeJaneiro_Brazil	2.1
EP02_RiodeJaneiro_Brazil	2.1
RPS51_RiodeJaneiro_Brazil	2.1
RPS86_RiodeJaneiro_Brazil	2.1
385BG_MatoGrossodoSul_Brazil	2.2
JIEF_Ceara_Brazil	2.2
RE5646_Pernambuco_Brazil	2.2
RE9463_Pernambuco_Brazil	2.2
SP2414_SaoPaulo_Brazil	2.2
H199_RiodeJaneiro_Brazil	2.3
H201_RiodeJaneiro_Brazil	2.3
H202_RiodeJaneiro_Brazil	2.3
H203_RiodeJaneiro_Brazil	2.3
157CS_RioGrandedoSul_Brazil	3.1
177CS_RioGrandedoSul_Brazil	3.1
184PRS_RioGrandedoSul_Brazil	3.1
187LCT_RioGrandedoSul_Brazil	3.1
190CLC_RioGrandedoSul_Brazil	3.1
ES55_EspiritoSanto_Brazil	3.1
ES56_EspiritoSanto_Brazil	3.1
ES60_EspiritoSanto_Brazil	3.1
GO1820_Goias_Brazil	3.1
GO764_Goias_Brazil	3.1
MS53_MatoGrossodoSul_Brazil	3.2
H163_Argentina	3.2
H172_Argentina	3.2
H171_Argentina	3.2
H162_Argentina	3.2
H164_Argentina	3.2
H166_Argentina	3.2
H168_Argentina	3.2
H169_Argentina	3.2
H59_Bogota_Colombia	3.2
H68_Medellin_Colombia	3.2
H70_Medellin_Colombia	3.2
H75_Medellin_Colombia	3.2
H85_Argentina	3.2
H69_Medellin_Colombia	3.3
H138_Arkansas_USA	4
H11_Missouri_USA	4
H18_Missouri_USA	4
H86_SCarolina_USA	4
H8_Louisiana_USA	4
H130_Alabama_USA	4
H139_Arkansas_USA	4
H173_NI	4
H179_USA	4
H181_Beijing_China	4
H2_Georgia_USA	4
H5_Indiana_USA	4
H6_Indiana_USA	4
H77_Virginia_USA	4
H84_Georgia_USA	4
Hond4_Honduras	5.1
Hond26_Honduras	5.1
Hond15_Honduras	5.1
Hond5_Honduras	5.1
EH_394PA_Oaxaca_Mexico	5.1
EH_408PA_Puebla_Mexico	5.1
EH374A_Morelos_Mexico	5.1
EH_383PA_Morelos_Mexico	5.1
EH375A_NI	5.1
EH393A_Oaxaca_Mexico	5.1
EH408HA_Puebla_Mexico	5.1
EH_383IA_Morelos_Mexico	5.1
EH304_Guatemala	5.1
EH319_MexicoCity_Mexico	5.1
EH332_Guatemala	5.1
EH359_Oaxaca_Mexico	5.1
EH376_Morelos_Mexico	5.1
EH379_Mexico	5.1
EH391_Morelos_Mexico	5.1
H141_Maryland_USA_Peru	5.1
H188_Panama	5.1
H211_Thailand	5.1
H60_Bogota_Colombia	5.1
H61_Bogota_Colombia	5.1
H62_Bogota_Colombia	5.1
H63_Bogota_Colombia	5.1
Hond9_Honduras	5.2
Hond12_Honduras	5.2
Hond13_Honduras	5.2
Hond25_Honduras	5.2
Hond2_Honduras	5.2
Hond8_Honduras	5.2
Hond10_Honduras	5.2
84476_RiodeJaneiro_Brazil	5.2
84502_RiodeJaneiro_Brazil	5.2
84564_RiodeJaneiro_Brazil	5.2
H64_Bogota_Colombia	5.2
EH317_Morelos_Mexico	5.2
EH325_Chiapas_Mexico	5.2
H145_Surinam	5.2
H149_SaoPaulo_Brazil	5.2
H67_Medellin_Colombia	5.2
H151_Sao	5.2
H146_Brazil	5.2
4631_RiodeJaneiro_Brazil	5.3
6406_RiodeJaneiro_Brazil	5.3
CADAM_RiodeJaneiro_Brazil	5.3
CAO4_RiodeJaneiro_Brazil	5.3
IT04_RiodeJaneiro_Brazil	5.3
EH_377A_Morelos_Mexico	5.3
EH373A_Morelos_Mexico	5.3
2134_Texas_USA	5.3
EH303_Guatemala	5.3
EH316_Guerrero_Mexico	5.3
EH333_Guatemala	5.3
EH362_Guatemala	5.3
EH363_Guatemala	5.3
EH364_Guatemala	5.3
EH372_Morelos_Mexico	5.3
EH378_Morelos_Mexico	5.3
EH46_Guerrero_Mexico	5.3
EH53_Hidalgo_Mexico	5.3
H154_SaoPaulo_Brazil	5.3
H196_RiodeJaneiro_Brazil	5.3
H71_Medellin_Colombia	5.3
H73_Bogota_Colombia	5.3
H74_Medellin_Colombia	5.3
H76_Medellin_Colombia	5.3
H152_SaoPaulo_Brazil	5.3
H155_SaoPaulo_Brazil	5.3
H156_SaoPaulo_Brazil	5.3
H198_RiodeJaneiro_Brazil	5.3
H200_RiodeJaneiro_Brazil	5.3
H142_England	5.4
H148_NI	5.4
H174_Ploand	5.4
H175_Poland	5.4
H177_Beijing_China	5.4
H178_Beijing_China	5.4
H190_NI	5.4
H191_NI	5.4
H192_India	5.4
H193_Egypt	5.4
H194_Egypt	5.4
H204_India	5.4
H205_Thailand	5.4
H206_Thailand	5.4
H207_Thailand	5.4
H208_Thailand	5.4
H209_Thailand	5.4
H210_Thailand	5.4
H212_Algeria	5.4
H90_Egypt	5.4
H95_Egypt	5.4
H96_India	5.4
Hc_zh01_Switzerland	6.1
H144_Netherlands	6.1
H176_Netherlands	6.1
EH384IA_Morelos_Mexico	6.2
EH384PA_Morelos_Mexico	6.2
H81_Panama	6.2
H82_Panama	6.2
H83_Panama	6.2
H157_Adelaide_Australia	6.3
H158_WeeJasperCave_Australia	6.3
H159_Westmead_Australia	6.3
H160_Brisbane_Australia	6.3
H161_Penrith_Australia	6.3
H165_Argentina	6.3
H170_Argentina	6.3
H153_SaoPaulo_Brazil	6.4
H137_Zaire	6.5
H143_SouthAfrica	6.5
H147_Senegal	6.5
H187_Nigeria	6.5
H189_NI	6.5
H197_RiodeJaneiro_Brazil	6.5
H87_Guinea	6.5
H88_Belgium	6.5

## Sheet: Sheet4
Index	Specimen	pop1	pop2	pop3	pop4	pop5	pop6	p-value
4	t975_12_Texas_USA_Austria	1	0	0	0	0	0	1
62	H167_Argentina	1	0	0	0	0	0	1
190	1001_Washington_USA	1	0	0	0	0	0	1
191	H126_Missouri_USA	1	0	0	0	0	0	1	CLUSTER_1
192	H127_Missouri_USA	1	0	0	0	0	0	1
203	H79_Georgia_USA	1	0	0	0	0	0	1
205	H9_Missouri_USA	1	0	0	0	0	0	1
24	3688_RiodeJaneiro_Brazil	0	1	0	0	0	0	1
25	385BG_MatoGrossodoSul_Brazil	0	1	0	0	0	0	1
32	JIEF_Ceara_Brazil	0	1	0	0	0	0	1
33	RE5646_Pernambuco_Brazil	0	1	0	0	0	0	1
34	RE9463_Pernambuco_Brazil	0	1	0	0	0	0	1
35	SP2414_SaoPaulo_Brazil	0	1	0	0	0	0	1
37	3356_RiodeJaneiro_Brazil	0	1	0	0	0	0	1
38	3416_RiodeJaneiro_Brazil	0	1	0	0	0	0	1
39	3612_RiodeJaneiro_Brazil	0	1	0	0	0	0	1
44	9291_RiodeJaneiro_Brazil	0	1	0	0	0	0	1
45	9414_RiodeJaneiro_Brazil	0	1	0	0	0	0	1
46	AC02_RiodeJaneiro_Brazil	0	1	0	0	0	0	1
47	AC05_RiodeJaneiro_Brazil	0	1	0	0	0	0	1
50	IGS19_RiodeJaneiro_Brazil	0	1	0	0	0	0	1	CLUSTER_2
51	IGS4_5_RiodeJaneiro_Brazil	0	1	0	0	0	0	1
53	RS01_RiodeJaneiro_Brazil	0	1	0	0	0	0	1
54	RS09_RiodeJaneiro_Brazil	0	1	0	0	0	0	1
55	TI01_RiodeJaneiro_Brazil	0	1	0	0	0	0	1
56	TI05_RiodeJaneiro_Brazil	0	1	0	0	0	0	1
57	TI14_RiodeJaneiro_Brazil	0	1	0	0	0	0	1
58	EP02_RiodeJaneiro_Brazil	0	1	0	0	0	0	1
60	RPS51_RiodeJaneiro_Brazil	0	1	0	0	0	0	1
61	RPS86_RiodeJaneiro_Brazil	0	1	0	0	0	0	1
161	H199_RiodeJaneiro_Brazil	0	1	0	0	0	0	1
163	H201_RiodeJaneiro_Brazil	0	1	0	0	0	0	1
164	H202_RiodeJaneiro_Brazil	0	1	0	0	0	0	1
165	H203_RiodeJaneiro_Brazil	0	1	0	0	0	0	1
19	157CS_RioGrandedoSul_Brazil	0	0	1	0	0	0	1
20	177CS_RioGrandedoSul_Brazil	0	0	1	0	0	0	1
21	184PRS_RioGrandedoSul_Brazil	0	0	1	0	0	0	1
22	187LCT_RioGrandedoSul_Brazil	0	0	1	0	0	0	1
23	190CLC_RioGrandedoSul_Brazil	0	0	1	0	0	0	1
26	ES55_EspiritoSanto_Brazil	0	0	1	0	0	0	1
27	ES56_EspiritoSanto_Brazil	0	0	1	0	0	0	1
28	ES60_EspiritoSanto_Brazil	0	0	1	0	0	0	1
30	GO1820_Goias_Brazil	0	0	1	0	0	0	1
31	GO764_Goias_Brazil	0	0	1	0	0	0	1
59	MS53_MatoGrossodoSul_Brazil	0	0	1	0	0	0	1
65	H163_Argentina	0	0	1	0	0	0	1	CLUSTER_3
66	H172_Argentina	0	0	1	0	0	0	1
109	H171_Argentina	0	0	1	0	0	0	1
153	H162_Argentina	0	0	1	0	0	0	1
154	H164_Argentina	0	0	1	0	0	0	1
156	H166_Argentina	0	0	1	0	0	0	1
157	H168_Argentina	0	0	1	0	0	0	1
158	H169_Argentina	0	0	1	0	0	0	1
166	H59_Bogota_Colombia	0	0	1	0	0	0	1
167	H68_Medellin_Colombia	0	0	1	0	0	0	1
168	H70_Medellin_Colombia	0	0	1	0	0	0	1
169	H75_Medellin_Colombia	0	0	1	0	0	0	1
170	H85_Argentina	0	0	1	0	0	0	1
173	H69_Medellin_Colombia	0	0	1	0	0	0	1
82	H138_Arkansas_USA	0	0	0	1	0	0	1
185	H11_Missouri_USA	0	0	0	1	0	0	1
187	H18_Missouri_USA	0	0	0	1	0	0	1
188	H86_SCarolina_USA	0	0	0	1	0	0	1
189	H8_Louisiana_USA	0	0	0	1	0	0	1
193	H130_Alabama_USA	0	0	0	1	0	0	1
194	H139_Arkansas_USA	0	0	0	1	0	0	1
196	H173_NI	0	0	0	1	0	0	1	CLUSTER_4
197	H179_USA	0	0	0	1	0	0	1
198	H181_Beijing_China	0	0	0	1	0	0	1
199	H2_Georgia_USA	0	0	0	1	0	0	1
200	H5_Indiana_USA	0	0	0	1	0	0	1
201	H6_Indiana_USA	0	0	0	1	0	0	1
202	H77_Virginia_USA	0	0	0	1	0	0	1
204	H84_Georgia_USA	0	0	0	1	0	0	1
2	Hond4_Honduras	0	0	0	0	1	0	1
5	Hond9_Honduras	0	0	0	0	1	0	1
6	Hond12_Honduras	0	0	0	0	1	0	1
7	Hond13_Honduras	0	0	0	0	1	0	1
8	Hond25_Honduras	0	0	0	0	1	0	1
9	Hond26_Honduras	0	0	0	0	1	0	1
10	Hond2_Honduras	0	0	0	0	1	0	1
11	Hond8_Honduras	0	0	0	0	1	0	1
12	Hond10_Honduras	0	0	0	0	1	0	1
13	Hond15_Honduras	0	0	0	0	1	0	1
14	Hond5_Honduras	0	0	0	0	1	0	1
15	84476_RiodeJaneiro_Brazil	0	0	0	0	1	0	1
16	84502_RiodeJaneiro_Brazil	0	0	0	0	1	0	1
17	84564_RiodeJaneiro_Brazil	0	0	0	0	1	0	1
41	4631_RiodeJaneiro_Brazil	0	0	0	0	1	0	1
42	6406_RiodeJaneiro_Brazil	0	0	0	0	1	0	1
48	CADAM_RiodeJaneiro_Brazil	0	0	0	0	1	0	1
49	CAO4_RiodeJaneiro_Brazil	0	0	0	0	1	0	1
52	IT04_RiodeJaneiro_Brazil	0	0	0	0	1	0	1
63	EH_394PA_Oaxaca_Mexico	0	0	0	0	1	0	1
64	EH_408PA_Puebla_Mexico	0	0	0	0	1	0	1
68	EH374A_Morelos_Mexico	0	0	0	0	1	0	1
69	EH_383PA_Morelos_Mexico	0	0	0	0	1	0	1
70	EH_377A_Morelos_Mexico	0	0	0	0	1	0	1
71	EH375A_NI	0	0	0	0	1	0	1
72	EH373A_Morelos_Mexico	0	0	0	0	1	0	1
73	EH393A_Oaxaca_Mexico	0	0	0	0	1	0	1
74	EH408HA_Puebla_Mexico	0	0	0	0	1	0	1
75	EH_383IA_Morelos_Mexico	0	0	0	0	1	0	1
77	H64_Bogota_Colombia	0	0	0	0	1	0	1
78	EH317_Morelos_Mexico	0	0	0	0	1	0	1
79	EH325_Chiapas_Mexico	0	0	0	0	1	0	1
83	H145_Surinam	0	0	0	0	1	0	1
84	H149_SaoPaulo_Brazil	0	0	0	0	1	0	1
85	H67_Medellin_Colombia	0	0	0	0	1	0	1
86	2134_Texas_USA	0	0	0	0	1	0	1
87	EH303_Guatemala	0	0	0	0	1	0	1
88	EH304_Guatemala	0	0	0	0	1	0	1
89	EH316_Guerrero_Mexico	0	0	0	0	1	0	1
90	EH319_MexicoCity_Mexico	0	0	0	0	1	0	1
91	EH332_Guatemala	0	0	0	0	1	0	1
92	EH333_Guatemala	0	0	0	0	1	0	1
93	EH359_Oaxaca_Mexico	0	0	0	0	1	0	1	CLUSTER_5
94	EH362_Guatemala	0	0	0	0	1	0	1
95	EH363_Guatemala	0	0	0	0	1	0	1
96	EH364_Guatemala	0	0	0	0	1	0	1
97	EH372_Morelos_Mexico	0	0	0	0	1	0	1
98	EH376_Morelos_Mexico	0	0	0	0	1	0	1
99	EH378_Morelos_Mexico	0	0	0	0	1	0	1
100	EH379_Mexico	0	0	0	0	1	0	1
101	EH391_Morelos_Mexico	0	0	0	0	1	0	1
102	EH46_Guerrero_Mexico	0	0	0	0	1	0	1
103	EH53_Hidalgo_Mexico	0	0	0	0	1	0	1
105	H141_Maryland_USA_Peru	0	0	0	0	1	0	1
106	H142_England	0	0	0	0	1	0	1
107	H148_NI	0	0	0	0	1	0	1
108	H154_SaoPaulo_Brazil	0	0	0	0	1	0	1
110	H174_Ploand	0	0	0	0	1	0	1
111	H175_Poland	0	0	0	0	1	0	1
112	H177_Beijing_China	0	0	0	0	1	0	1
113	H178_Beijing_China	0	0	0	0	1	0	1
115	H188_Panama	0	0	0	0	1	0	1
116	H190_NI	0	0	0	0	1	0	1
117	H191_NI	0	0	0	0	1	0	1
118	H192_India	0	0	0	0	1	0	1
119	H193_Egypt	0	0	0	0	1	0	1
120	H194_Egypt	0	0	0	0	1	0	1
121	H196_RiodeJaneiro_Brazil	0	0	0	0	1	0	1
122	H204_India	0	0	0	0	1	0	1
123	H205_Thailand	0	0	0	0	1	0	1
124	H206_Thailand	0	0	0	0	1	0	1
125	H207_Thailand	0	0	0	0	1	0	1
126	H208_Thailand	0	0	0	0	1	0	1
127	H209_Thailand	0	0	0	0	1	0	1
128	H210_Thailand	0	0	0	0	1	0	1
129	H211_Thailand	0	0	0	0	1	0	1
130	H212_Algeria	0	0	0	0	1	0	1
131	H60_Bogota_Colombia	0	0	0	0	1	0	1
132	H61_Bogota_Colombia	0	0	0	0	1	0	1
133	H62_Bogota_Colombia	0	0	0	0	1	0	1
134	H63_Bogota_Colombia	0	0	0	0	1	0	1
136	H71_Medellin_Colombia	0	0	0	0	1	0	1
137	H73_Bogota_Colombia	0	0	0	0	1	0	1
138	H74_Medellin_Colombia	0	0	0	0	1	0	1
139	H76_Medellin_Colombia	0	0	0	0	1	0	1
140	H90_Egypt	0	0	0	0	1	0	1
142	H95_Egypt	0	0	0	0	1	0	1
143	H96_India	0	0	0	0	1	0	1
145	H152_SaoPaulo_Brazil	0	0	0	0	1	0	1
146	H155_SaoPaulo_Brazil	0	0	0	0	1	0	1
147	H156_SaoPaulo_Brazil	0	0	0	0	1	0	1
160	H198_RiodeJaneiro_Brazil	0	0	0	0	1	0	1
162	H200_RiodeJaneiro_Brazil	0	0	0	0	1	0	1
186	H151_Sao	0	0	0	0	1	0	1
195	H146_Brazil	0	0	0	0	1	0	1
3	Hc_zh01_Switzerland	0	0	0	0	0	1	1
67	EH384IA_Morelos_Mexico	0	0	0	0	0	1	1
76	EH384PA_Morelos_Mexico	0	0	0	0	0	1	1
80	H144_Netherlands	0	0	0	0	0	1	1
81	H176_Netherlands	0	0	0	0	0	1	1
148	H157_Adelaide_Australia	0	0	0	0	0	1	1
149	H158_WeeJasperCave_Australia	0	0	0	0	0	1	1
150	H159_Westmead_Australia	0	0	0	0	0	1	1
151	H160_Brisbane_Australia	0	0	0	0	0	1	1
152	H161_Penrith_Australia	0	0	0	0	0	1	1
155	H165_Argentina	0	0	0	0	0	1	1	CLUSTER_6
159	H170_Argentina	0	0	0	0	0	1	1
172	H153_SaoPaulo_Brazil	0	0	0	0	0	1	1
174	H81_Panama	0	0	0	0	0	1	1
175	H82_Panama	0	0	0	0	0	1	1
176	H83_Panama	0	0	0	0	0	1	1
177	H137_Zaire	0	0	0	0	0	1	1
178	H143_SouthAfrica	0	0	0	0	0	1	1
179	H147_Senegal	0	0	0	0	0	1	1
180	H187_Nigeria	0	0	0	0	0	1	1
181	H189_NI	0	0	0	0	0	1	1
182	H197_RiodeJaneiro_Brazil	0	0	0	0	0	1	1
183	H87_Guinea	0	0	0	0	0	1	1
184	H88_Belgium	0	0	0	0	0	1	1
171	EH315_Guerrero_Mexico	0.01	0.09	0.02	0.27	0.01	0.6	0
43	6503_RiodeJaneiro_Brazil	0	0.71	0.29	0	0	0	0
18	B670_RiodeJaneiro_Brazil	0	0.7	0.3	0	0	0	0
29	ES62_EspiritoSanto_Brazil	0	0.65	0.35	0	0	0	0
36	SP49_SaoPaulo_Brazil	0	0.57	0.13	0	0.3	0	0
40	4334_RiodeJaneiro_Brazil	0	0.34	0	0	0.66	0	0
144	H150_Sao_Paulo_Brazil	0	0.32	0	0	0.68	0	0
104	H140_Maryland_USA_Peru	0	0.01	0.34	0	0	0.65	0
135	H66_Medellin_Colombia	0	0	0.69	0.01	0.27	0.03	0
114	H185_Maryland_USA_Peru	0	0	0.34	0	0	0.66	0
141	H91_Guinea	0	0	0.34	0	0	0.66	0
1	Hond3_Honduras	0	0	0.13	0	0.46	0.41	0
